# Supplementary material for: ELK1-mediated YTHDF1 drives prostate cancer progression by facilitating the translation of Polo-like kinase 1 in an m6A dependent manner
Source: Int J Biol Sci. 2022 Oct 18;18(16):6145–62. doi: 10.7150/ijbs.75063 (PMC9682537; doi:10.7150/ijbs.75063)
Supplement: Supplementary file 2 — Supplementary table 4. [file ijbsv18p6145s2.xlsx]

## Sheet: RNAseq
id	log2(fc)	PValue	FDR
ENSG00000049247	-10.5887	2.65e-06	1.1e-05
ENSG00000124191	-9.89684	9.25e-10	5.58e-09
ENSG00000169507	-7.94642	0.000329023	0.00101606
ENSG00000171431	-7.82972	1.27e-13	1.03e-12
ENSG00000244682	-7.75933	0.0124983	0.0282941
ENSG00000082196	-7.73697	0.000369404	0.00113005
ENSG00000248710	-7.6677	2.77e-05	0.000100469
ENSG00000181778	-7.61961	0.012885	0.0290325
ENSG00000237440	-7.38082	0.0179973	0.0390993
ENSG00000034971	-7.05889	0.00870176	0.0204791
ENSG00000166426	-6.8754	8.72e-15	7.64e-14
ENSG00000152672	-6.69116	0.0188617	0.0407938
ENSG00000164128	-6.59342	2.41e-183	4.2e-181
ENSG00000142494	-6.54432	0.00991922	0.0230577
ENSG00000215183	-6.36537	0	0
ENSG00000087495	-6.32126	2.53e-262	8.93e-260
ENSG00000005471	-6.26053	0.0116413	0.0265481
ENSG00000157542	-6.1964	0.00361342	0.00920542
ENSG00000250423	-5.98489	0.000214915	0.000682102
ENSG00000105967	-5.95884	1.96e-10	1.25e-09
ENSG00000089250	-5.90388	2.87e-51	9.49e-50
ENSG00000101280	-5.88264	6.19e-05	0.000213129
ENSG00000205277	-5.82443	0.015641	0.0344847
ENSG00000159784	-5.81856	5.9e-241	1.64e-238
ENSG00000171094	-5.80198	2.01e-74	1.01e-72
ENSG00000179057	-5.64386	0.00033484	0.0010329
ENSG00000154639	-5.49782	1.96e-76	1.02e-74
ENSG00000168356	-5.33985	2.3e-06	9.55e-06
ENSG00000183873	-5.32193	0.00015589	0.000506059
ENSG00000180113	-4.97728	2.4e-13	1.9e-12
ENSG00000058404	-4.9247	8.46e-60	3.29e-58
ENSG00000128052	-4.8787	7.57e-244	2.25e-241
ENSG00000154162	-4.82597	4.46e-26	6.86e-25
ENSG00000113140	-4.74544	7.09e-130	7.14e-128
ENSG00000214652	-4.73697	0.0201327	0.0431787
ENSG00000111913	-4.71149	3.52e-05	0.000125255
ENSG00000286132	-4.68806	2.03e-14	1.74e-13
ENSG00000162009	-4.66141	4.74e-44	1.32e-42
ENSG00000169894	-4.54916	4.61e-55	1.63e-53
ENSG00000184860	-4.54432	0.00884369	0.0207583
ENSG00000112530	-4.52356	0.0100959	0.0233926
ENSG00000265107	-4.45943	3.36e-05	0.000120016
ENSG00000182168	-4.43296	1.68e-08	8.97e-08
ENSG00000196266	-4.43296	0.0124469	0.0281955
ENSG00000124249	-4.42673	1.87e-171	2.86e-169
ENSG00000110786	-4.39518	4.25e-35	9.2e-34
ENSG00000116039	-4.34577	0.0174957	0.0381074
ENSG00000111052	-4.32193	0.00849126	0.0200255
ENSG00000185038	-4.24793	0.0155045	0.0342195
ENSG00000278522	-4.16993	0.0147585	0.0327652
ENSG00000112541	-4.15295	3.7e-56	1.33e-54
ENSG00000130176	-4.13516	0.0197116	0.0423884
ENSG00000159217	-4.08746	1.88e-09	1.1e-08
ENSG00000148053	-3.90689	0.0130273	0.0293106
ENSG00000196611	-3.8714	8.56e-158	1.15e-155
ENSG00000172572	-3.80116	1.46e-84	8.75e-83
ENSG00000169783	-3.74193	6.92e-09	3.85e-08
ENSG00000150893	-3.73697	0.0146641	0.0325942
ENSG00000059377	-3.71553	2.3e-133	2.43e-131
ENSG00000164120	-3.66642	1.4e-248	4.4e-246
ENSG00000108417	-3.65951	9.51e-22	1.2e-20
ENSG00000146070	-3.65637	1.16e-50	3.78e-49
ENSG00000184261	-3.64386	2.8e-12	2.04e-11
ENSG00000197635	-3.63493	1.32e-244	4e-242
ENSG00000197124	-3.62059	0.000165084	0.000534164
ENSG00000072201	-3.60204	2.02e-08	1.07e-07
ENSG00000086696	-3.56118	2.65e-128	2.62e-126
ENSG00000102445	-3.46512	3.02e-08	1.57e-07
ENSG00000162496	-3.42843	2.8e-87	1.74e-85
ENSG00000116031	-3.42146	6.04e-07	2.71e-06
ENSG00000108950	-3.40498	4.2e-12	3.02e-11
ENSG00000172318	-3.383	3.44e-39	8.43e-38
ENSG00000134193	-3.38181	2.08e-29	3.67e-28
ENSG00000101096	-3.37504	2.34e-130	2.4e-128
ENSG00000104967	-3.36075	2.71e-09	1.57e-08
ENSG00000087085	-3.36067	5.92e-95	4.06e-93
ENSG00000116254	-3.34792	0.00168753	0.00459142
ENSG00000116035	-3.34577	9.97e-06	3.83e-05
ENSG00000122035	-3.34015	3.11e-242	8.93e-240
ENSG00000187678	-3.31255	0	0
ENSG00000101188	-3.27471	0	0
ENSG00000175877	-3.27302	3.61e-06	1.47e-05
ENSG00000101098	-3.27302	0.00868634	0.0204457
ENSG00000198673	-3.26679	0.000303508	0.000942084
ENSG00000160180	-3.25298	0.00670007	0.0161385
ENSG00000188037	-3.25192	1.67e-07	7.99e-07
ENSG00000046889	-3.2384	8.84e-30	1.58e-28
ENSG00000249853	-3.2384	1.03e-16	1.01e-15
ENSG00000160183	-3.23406	3.26e-05	0.000116846
ENSG00000206432	-3.2137	0	0
ENSG00000215218	-3.21011	1.86e-45	5.43e-44
ENSG00000182836	-3.19837	3.25e-132	3.38e-130
ENSG00000138207	-3.18262	1.8e-138	2.05e-136
ENSG00000170323	-3.16658	4.28e-108	3.48e-106
ENSG00000182798	-3.14886	0.000377486	0.00115206
ENSG00000103044	-3.13611	0	0
ENSG00000168309	-3.1121	1.47e-35	3.24e-34
ENSG00000133019	-3.11042	2.52e-50	8.11e-49
ENSG00000109654	-3.1078	1.03e-95	7.1e-94
ENSG00000164056	-3.0602	1.92e-104	1.49e-102
ENSG00000101670	-3.02877	5.93e-43	1.62e-41
ENSG00000197457	-3.02655	2.31e-140	2.66e-138
ENSG00000142623	-3.02483	1.33e-09	7.91e-09
ENSG00000141469	-3.0232	6.45e-69	2.91e-67
ENSG00000213512	-3.01381	0.00155754	0.00426376
ENSG00000106804	-2.99653	3.2e-112	2.76e-110
ENSG00000165568	-2.98489	0.0225219	0.0476924
ENSG00000071575	-2.97337	2.02e-144	2.41e-142
ENSG00000159184	-2.97204	0	0
ENSG00000166105	-2.96963	0.0174133	0.0379475
ENSG00000099194	-2.96349	0	0
ENSG00000288642	-2.95134	0.000392815	0.00119518
ENSG00000152785	-2.926	0.00287636	0.00747394
ENSG00000128536	-2.91119	1.67e-13	1.34e-12
ENSG00000118513	-2.90353	4.03e-38	9.57e-37
ENSG00000163492	-2.8833	8.16e-27	1.3e-25
ENSG00000152270	-2.8625	2.83e-17	2.87e-16
ENSG00000035664	-2.8594	2.65e-08	1.39e-07
ENSG00000165655	-2.85827	1.06e-240	2.9e-238
ENSG00000162711	-2.83933	2.94e-12	2.14e-11
ENSG00000185149	-2.8314	3.18e-05	0.00011415
ENSG00000164251	-2.81081	4.13e-243	1.21e-240
ENSG00000175229	-2.80735	0.0140283	0.0313085
ENSG00000067141	-2.79307	3.29e-37	7.66e-36
ENSG00000145192	-2.76553	0.0125265	0.0283379
ENSG00000206557	-2.71882	9e-07	3.95e-06
ENSG00000165985	-2.70736	2.85e-05	0.000103159
ENSG00000108924	-2.69249	6.43e-21	7.86e-20
ENSG00000143226	-2.67945	2.08e-28	3.51e-27
ENSG00000180787	-2.66297	0.00771309	0.0183256
ENSG00000198797	-2.64624	7.56e-26	1.15e-24
ENSG00000171357	-2.63941	0.00117774	0.00329713
ENSG00000104332	-2.63227	0.00538398	0.0132368
ENSG00000212901	-2.61844	0.00374606	0.00951326
ENSG00000169618	-2.61813	2.78e-09	1.61e-08
ENSG00000149926	-2.61298	8.96e-16	8.3e-15
ENSG00000276644	-2.61143	0.00125163	0.00348554
ENSG00000177291	-2.60638	3.04e-07	1.41e-06
ENSG00000005249	-2.60413	2.4e-27	3.89e-26
ENSG00000171873	-2.59169	1.01e-151	1.27e-149
ENSG00000139318	-2.5899	9.69e-268	3.65e-265
ENSG00000091262	-2.58866	0.00023217	0.000734393
ENSG00000088386	-2.58496	0.00332873	0.00854703
ENSG00000170500	-2.5502	1.36e-85	8.16e-84
ENSG00000175040	-2.53839	2.71e-144	3.21e-142
ENSG00000205922	-2.53533	1.75e-57	6.45e-56
ENSG00000176049	-2.53051	6.54e-06	2.58e-05
ENSG00000170214	-2.52607	2.55e-07	1.2e-06
ENSG00000146197	-2.5227	1.8e-99	1.32e-97
ENSG00000169860	-2.51833	1.04e-36	2.37e-35
ENSG00000081803	-2.51451	1.62e-78	8.8e-77
ENSG00000166415	-2.51117	4.45e-41	1.15e-39
ENSG00000225614	-2.50829	6.02e-125	5.85e-123
ENSG00000162975	-2.4783	4.09e-15	3.67e-14
ENSG00000174804	-2.47219	4.96e-277	2.05e-274
ENSG00000175161	-2.4517	4.8e-08	2.45e-07
ENSG00000049130	-2.4377	6.66e-87	4.1e-85
ENSG00000180616	-2.43296	0.0145106	0.0322784
ENSG00000135298	-2.42279	1.61e-12	1.2e-11
ENSG00000018408	-2.42085	2.28e-259	7.88e-257
ENSG00000058866	-2.41695	1.32e-14	1.15e-13
ENSG00000257446	-2.41504	0.00209418	0.00559528
ENSG00000160179	-2.41236	1.14e-38	2.75e-37
ENSG00000130208	-2.40961	4.64e-05	0.000162644
ENSG00000133687	-2.40673	7.62e-139	8.71e-137
ENSG00000126500	-2.40439	0.00202128	0.00542448
ENSG00000205090	-2.39023	0.00033891	0.0010445
ENSG00000151929	-2.37623	8.74e-237	2.21e-234
ENSG00000204970	-2.37346	0.0200022	0.0429314
ENSG00000239389	-2.36923	9.08e-29	1.55e-27
ENSG00000178201	-2.35364	0.0150223	0.0332767
ENSG00000168993	-2.35096	4.54e-20	5.31e-19
ENSG00000148737	-2.34651	1.02e-37	2.4e-36
ENSG00000165730	-2.34483	3.62e-09	2.07e-08
ENSG00000168477	-2.34347	1.99e-119	1.83e-117
ENSG00000153292	-2.33555	9.36e-231	2.17e-228
ENSG00000165168	-2.32193	0.012823	0.0289313
ENSG00000100994	-2.3201	0	0
ENSG00000184012	-2.3122	2.67e-52	9.05e-51
ENSG00000158458	-2.31205	6.56e-74	3.28e-72
ENSG00000145569	-2.28938	1.85e-73	9.17e-72
ENSG00000144406	-2.27302	0.00525616	0.0129532
ENSG00000065325	-2.27053	0.0189109	0.0408794
ENSG00000152804	-2.27038	2e-53	6.88e-52
ENSG00000249437	-2.26364	9.51e-23	1.27e-21
ENSG00000140470	-2.25722	1.99e-08	1.06e-07
ENSG00000072858	-2.25701	2.09e-71	9.92e-70
ENSG00000144834	-2.25553	8.78e-31	1.63e-29
ENSG00000139292	-2.25354	2.78e-15	2.51e-14
ENSG00000114646	-2.25164	2.73e-11	1.85e-10
ENSG00000127252	-2.24963	3.06e-13	2.4e-12
ENSG00000066336	-2.24101	0.0168768	0.0369256
ENSG00000186188	-2.2384	0.000190958	0.000610416
ENSG00000206530	-2.23743	1.44e-08	7.74e-08
ENSG00000204052	-2.23331	0.000222052	0.000703435
ENSG00000112320	-2.22651	1e-10	6.52e-10
ENSG00000126010	-2.21909	4.27e-147	5.2e-145
ENSG00000107821	-2.21567	3.68e-62	1.51e-60
ENSG00000235750	-2.21442	6.19e-69	2.81e-67
ENSG00000144290	-2.1964	0.0137384	0.030718
ENSG00000165169	-2.18361	2.81e-78	1.51e-76
ENSG00000116991	-2.1827	1.27e-69	5.86e-68
ENSG00000275832	-2.18128	2.89e-93	1.94e-91
ENSG00000073849	-2.17906	3.91e-46	1.15e-44
ENSG00000153551	-2.1716	1.32e-133	1.4e-131
ENSG00000178343	-2.17027	4.94e-158	6.69e-156
ENSG00000176903	-2.15353	3.29e-277	1.39e-274
ENSG00000183023	-2.14935	6.22e-18	6.53e-17
ENSG00000103534	-2.1471	6.28e-25	9.19e-24
ENSG00000270885	-2.13561	2.36e-10	1.49e-09
ENSG00000181104	-2.1354	8.04e-163	1.15e-160
ENSG00000159871	-2.13245	1.29e-06	5.53e-06
ENSG00000176490	-2.11988	6.86e-48	2.09e-46
ENSG00000154529	-2.11958	3.75e-83	2.2e-81
ENSG00000105750	-2.10789	5.75e-07	2.59e-06
ENSG00000196562	-2.10718	0	0
ENSG00000198795	-2.08539	7.69e-05	0.00026124
ENSG00000177675	-2.08489	0.0161255	0.0354375
ENSG00000137834	-2.08351	1.07e-83	6.32e-82
ENSG00000164484	-2.08104	1.15e-17	1.19e-16
ENSG00000168505	-2.07182	2.45e-132	2.56e-130
ENSG00000115461	-2.06817	5.67e-204	1.1e-201
ENSG00000139163	-2.05933	3.87e-94	2.62e-92
ENSG00000179348	-2.05739	5.88e-57	2.15e-55
ENSG00000134508	-2.05037	1.48e-189	2.65e-187
ENSG00000178531	-2.0495	1.88e-77	9.98e-76
ENSG00000149596	-2.04114	1.25e-33	2.57e-32
ENSG00000005379	-2.04081	6.98e-07	3.11e-06
ENSG00000185634	-2.03982	4.23e-48	1.3e-46
ENSG00000139973	-2.03349	6.82e-267	2.51e-264
ENSG00000163083	-2.03274	6.87e-138	7.75e-136
ENSG00000146674	-2.02713	3.44e-109	2.87e-107
ENSG00000110660	-2.01915	4.74e-241	1.34e-238
ENSG00000163701	-2.01683	1.73e-22	2.27e-21
ENSG00000170615	-2.01681	2.91e-05	0.000105202
ENSG00000058091	-2.01653	2.8e-78	1.51e-76
ENSG00000156049	-2.01436	0.000397237	0.00120733
ENSG00000108830	-2.0133	1.13e-08	6.14e-08
ENSG00000168542	-2.0114	3.41e-09	1.96e-08
ENSG00000206535	-2.00121	1.72e-41	4.51e-40
ENSG00000169247	-1.99396	2.76e-125	2.7e-123
ENSG00000166670	-1.99095	0.00226059	0.00599641
ENSG00000003096	-1.99036	2.19e-31	4.17e-30
ENSG00000244274	-1.98873	3.67e-61	1.47e-59
ENSG00000138400	-1.98606	0.00689679	0.0165793
ENSG00000213694	-1.97279	1.97e-44	5.56e-43
ENSG00000119737	-1.97269	0.00347307	0.00888688
ENSG00000175048	-1.96908	1.26e-31	2.41e-30
ENSG00000147251	-1.94509	1.34e-63	5.62e-62
ENSG00000285816	-1.94029	0.00465625	0.0116131
ENSG00000131849	-1.93974	0.000129936	0.000426222
ENSG00000167971	-1.926	3.06e-09	1.77e-08
ENSG00000164283	-1.91342	1.34e-60	5.29e-59
ENSG00000176658	-1.91003	1.87e-179	3.1e-177
ENSG00000067064	-1.90131	8.17e-45	2.34e-43
ENSG00000221852	-1.89947	0.0043481	0.0109063
ENSG00000168268	-1.89776	1.08e-221	2.25e-219
ENSG00000029534	-1.89153	3.47e-13	2.7e-12
ENSG00000152127	-1.88905	9.68e-218	2e-215
ENSG00000288637	-1.88897	0.0103745	0.023966
ENSG00000139549	-1.88583	1.01e-09	6.06e-09
ENSG00000250120	-1.88452	6.43e-07	2.87e-06
ENSG00000151364	-1.87935	2.52e-05	9.17e-05
ENSG00000286237	-1.87915	0.00160076	0.00437431
ENSG00000160951	-1.87724	3.78e-29	6.62e-28
ENSG00000162998	-1.86764	2.5e-05	9.1e-05
ENSG00000152465	-1.86197	3.21e-60	1.26e-58
ENSG00000184524	-1.85442	0.000280353	0.000875187
ENSG00000223953	-1.84659	0.000570127	0.00168588
ENSG00000143867	-1.84638	1.28e-40	3.26e-39
ENSG00000134824	-1.84432	7.35e-215	1.48e-212
ENSG00000102755	-1.83954	4.63e-33	9.31e-32
ENSG00000157502	-1.83808	2.39e-06	9.93e-06
ENSG00000104783	-1.83747	1.05e-52	3.57e-51
ENSG00000111816	-1.8365	2.52e-10	1.59e-09
ENSG00000120833	-1.83395	5e-111	4.23e-109
ENSG00000221923	-1.83252	3.86e-06	1.56e-05
ENSG00000188039	-1.83007	6.9e-08	3.45e-07
ENSG00000133135	-1.82975	9.25e-07	4.05e-06
ENSG00000109610	-1.82522	1.82e-60	7.19e-59
ENSG00000112981	-1.82517	0.00420838	0.0105888
ENSG00000165215	-1.82395	6e-102	4.59e-100
ENSG00000120675	-1.8111	4.65e-15	4.15e-14
ENSG00000178460	-1.80735	0.0217668	0.0462962
ENSG00000124251	-1.80023	0.0204491	0.0437862
ENSG00000164116	-1.79837	0.0033074	0.00849895
ENSG00000113205	-1.79518	0.00469516	0.0116954
ENSG00000170846	-1.79483	4.14e-30	7.49e-29
ENSG00000123096	-1.7943	1.19e-24	1.73e-23
ENSG00000171695	-1.79197	0.000572276	0.00169194
ENSG00000131771	-1.78799	0.000915721	0.00261507
ENSG00000137968	-1.78241	0.00999594	0.0231928
ENSG00000123095	-1.77976	4.15e-104	3.21e-102
ENSG00000160097	-1.77923	0.0231782	0.0489535
ENSG00000075651	-1.77876	7.64e-06	2.99e-05
ENSG00000133627	-1.77301	4.51e-18	4.78e-17
ENSG00000106829	-1.77192	2.56e-44	7.19e-43
ENSG00000198908	-1.76429	5.05e-05	0.000176001
ENSG00000111275	-1.76391	4.28e-19	4.79e-18
ENSG00000183690	-1.76184	0.00221755	0.00589513
ENSG00000116574	-1.7598	9.68e-12	6.79e-11
ENSG00000159753	-1.75607	4.75e-05	0.000166322
ENSG00000129422	-1.75401	5.32e-19	5.92e-18
ENSG00000179008	-1.75369	7.66e-05	0.000260434
ENSG00000115738	-1.75239	1.5e-108	1.23e-106
ENSG00000168672	-1.7521	3.06e-137	3.41e-135
ENSG00000147231	-1.74941	6.97e-09	3.88e-08
ENSG00000112144	-1.74927	2.06e-54	7.23e-53
ENSG00000145349	-1.74768	1.67e-77	8.91e-76
ENSG00000149646	-1.74695	0.00611912	0.0148597
ENSG00000091844	-1.73941	2.01e-14	1.72e-13
ENSG00000134762	-1.73697	1.46e-62	6.03e-61
ENSG00000134853	-1.734	8.91e-45	2.54e-43
ENSG00000159840	-1.73311	2.28e-159	3.19e-157
ENSG00000106031	-1.73195	2.21e-60	8.69e-59
ENSG00000175894	-1.72959	1.34e-06	5.74e-06
ENSG00000078114	-1.72686	5.01e-29	8.73e-28
ENSG00000157617	-1.72685	2.22e-165	3.3e-163
ENSG00000118523	-1.72456	1.33e-90	8.7e-89
ENSG00000163508	-1.72128	7.14e-05	0.000243472
ENSG00000072310	-1.72045	8.47e-108	6.86e-106
ENSG00000196074	-1.71502	0.000168149	0.000543457
ENSG00000181649	-1.71099	5.88e-112	5.03e-110
ENSG00000197442	-1.7102	2.35e-10	1.49e-09
ENSG00000078124	-1.69983	2.21e-94	1.5e-92
ENSG00000125384	-1.69575	2.13e-27	3.47e-26
ENSG00000183186	-1.69515	0.00365188	0.00929499
ENSG00000255408	-1.69302	0.00644124	0.0155616
ENSG00000172379	-1.69105	8.63e-09	4.74e-08
ENSG00000162981	-1.69045	4.81e-74	2.41e-72
ENSG00000174871	-1.68216	1.15e-19	1.32e-18
ENSG00000169255	-1.68187	5.58e-103	4.3e-101
ENSG00000064651	-1.68162	4.69e-92	3.12e-90
ENSG00000018236	-1.68038	8.42e-16	7.82e-15
ENSG00000008513	-1.67985	0	0
ENSG00000142798	-1.67829	1.31e-158	1.79e-156
ENSG00000136040	-1.67807	1.9e-09	1.12e-08
ENSG00000138190	-1.67658	1.5e-06	6.4e-06
ENSG00000001630	-1.67524	8.35e-76	4.34e-74
ENSG00000169908	-1.67485	2.74e-123	2.62e-121
ENSG00000144711	-1.67284	4.97e-116	4.36e-114
ENSG00000171246	-1.66236	2.42e-53	8.3e-52
ENSG00000239713	-1.66092	6.36e-22	8.11e-21
ENSG00000188613	-1.65711	0.000841844	0.00241919
ENSG00000148468	-1.65608	4.33e-68	1.92e-66
ENSG00000134531	-1.63874	6.45e-106	5.13e-104
ENSG00000188051	-1.63521	2.31e-10	1.47e-09
ENSG00000104368	-1.63439	2.84e-175	4.49e-173
ENSG00000277161	-1.63178	2.14e-23	2.93e-22
ENSG00000182670	-1.63146	3.53e-117	3.11e-115
ENSG00000146072	-1.63101	7.68e-176	1.24e-173
ENSG00000262209	-1.63048	0.00476773	0.0118657
ENSG00000128408	-1.61638	0.00264352	0.00692207
ENSG00000182326	-1.61471	6.05e-21	7.4e-20
ENSG00000171346	-1.61389	5.54e-29	9.62e-28
ENSG00000155093	-1.60508	2.01e-14	1.72e-13
ENSG00000141338	-1.60486	0.000277674	0.000867303
ENSG00000149212	-1.60228	1.15e-16	1.12e-15
ENSG00000183691	-1.60148	5.52e-68	2.44e-66
ENSG00000154027	-1.60129	3.14e-16	3e-15
ENSG00000185716	-1.59617	9.89e-32	1.9e-30
ENSG00000100116	-1.59118	1.44e-41	3.78e-40
ENSG00000103888	-1.59018	1.2e-17	1.24e-16
ENSG00000168496	-1.58348	3.62e-98	2.61e-96
ENSG00000119242	-1.58227	2e-80	1.13e-78
ENSG00000146555	-1.5806	1.25e-19	1.43e-18
ENSG00000203883	-1.58024	0.000137765	0.000450416
ENSG00000157036	-1.57622	1.25e-05	4.76e-05
ENSG00000175556	-1.57574	2.29e-31	4.34e-30
ENSG00000170425	-1.57449	2.81e-48	8.63e-47
ENSG00000214376	-1.5731	1.8e-16	1.74e-15
ENSG00000072210	-1.57182	1.33e-98	9.7e-97
ENSG00000214595	-1.56904	1.12e-24	1.63e-23
ENSG00000249915	-1.56744	1.21e-86	7.37e-85
ENSG00000016402	-1.55552	0.00233406	0.00617285
ENSG00000033867	-1.55161	3.51e-77	1.86e-75
ENSG00000175764	-1.54718	3.97e-112	3.41e-110
ENSG00000078804	-1.54669	1.9e-44	5.38e-43
ENSG00000109084	-1.54477	5.2e-22	6.68e-21
ENSG00000070610	-1.5425	5.03e-84	3e-82
ENSG00000165449	-1.54236	1.28e-29	2.26e-28
ENSG00000204385	-1.54157	0.0173221	0.0377924
ENSG00000124479	-1.53909	1.84e-05	6.85e-05
ENSG00000149809	-1.53737	6.62e-52	2.22e-50
ENSG00000100060	-1.53605	0.0208646	0.0445959
ENSG00000161544	-1.53427	1.27e-06	5.45e-06
ENSG00000030110	-1.53144	2.44e-67	1.07e-65
ENSG00000181856	-1.52893	0.0153072	0.0338371
ENSG00000150051	-1.52504	1.14e-10	7.37e-10
ENSG00000105467	-1.52413	0.000541851	0.0016076
ENSG00000212747	-1.52267	2.15e-43	5.96e-42
ENSG00000139865	-1.52144	2.84e-07	1.32e-06
ENSG00000104356	-1.51935	4.09e-39	9.99e-38
ENSG00000149485	-1.51714	7.8e-135	8.41e-133
ENSG00000117877	-1.51712	3.93e-16	3.73e-15
ENSG00000135253	-1.51706	7.04e-09	3.91e-08
ENSG00000164379	-1.51671	0.000617492	0.0018161
ENSG00000184226	-1.51658	7.7e-16	7.17e-15
ENSG00000125863	-1.516	9.72e-20	1.12e-18
ENSG00000148655	-1.51268	2.48e-11	1.69e-10
ENSG00000213160	-1.51163	2.4e-15	2.18e-14
ENSG00000155792	-1.50524	0.000621184	0.00182633
ENSG00000258947	-1.50236	1.03e-68	4.58e-67
ENSG00000172687	-1.49623	0.00223291	0.0059285
ENSG00000130164	-1.49045	5.49e-130	5.56e-128
ENSG00000213949	-1.48956	2.49e-54	8.71e-53
ENSG00000158445	-1.48794	1.83e-05	6.8e-05
ENSG00000188070	-1.4853	7.93e-45	2.27e-43
ENSG00000189057	-1.48443	1.83e-13	1.46e-12
ENSG00000162194	-1.48422	4.12e-06	1.66e-05
ENSG00000198682	-1.48303	3.47e-44	9.71e-43
ENSG00000184731	-1.47337	2.7e-05	9.81e-05
ENSG00000156968	-1.47237	1.22e-10	7.9e-10
ENSG00000185885	-1.46565	1.03e-16	1.01e-15
ENSG00000249158	-1.46531	1.27e-09	7.57e-09
ENSG00000269226	-1.46512	0.00160722	0.00438912
ENSG00000104894	-1.46447	0.00393725	0.00995102
ENSG00000198369	-1.46362	1.71e-90	1.12e-88
ENSG00000178662	-1.4631	1.07e-46	3.19e-45
ENSG00000152484	-1.46069	1.73e-42	4.65e-41
ENSG00000236609	-1.45768	0.000540544	0.00160513
ENSG00000173334	-1.45299	1.01e-59	3.92e-58
ENSG00000157240	-1.45222	1.26e-23	1.75e-22
ENSG00000253910	-1.45173	4.47e-22	5.77e-21
ENSG00000162745	-1.44904	5.83e-06	2.31e-05
ENSG00000171004	-1.44689	6.91e-21	8.42e-20
ENSG00000008441	-1.44669	1.29e-136	1.42e-134
ENSG00000170485	-1.44645	5.31e-124	5.14e-122
ENSG00000100767	-1.4443	8.64e-07	3.8e-06
ENSG00000115758	-1.44023	1.53e-171	2.36e-169
ENSG00000248383	-1.44005	4e-16	3.79e-15
ENSG00000154122	-1.4381	4.07e-61	1.63e-59
ENSG00000162073	-1.43467	1.64e-36	3.74e-35
ENSG00000204962	-1.43351	0.000148231	0.000482305
ENSG00000185551	-1.43155	4.31e-87	2.66e-85
ENSG00000106714	-1.43052	3.58e-37	8.33e-36
ENSG00000155974	-1.42999	1.34e-05	5.07e-05
ENSG00000256235	-1.42821	1.58e-24	2.28e-23
ENSG00000215251	-1.42581	5.07e-29	8.81e-28
ENSG00000101222	-1.42543	0.0117239	0.0267078
ENSG00000112977	-1.4222	1.11e-158	1.52e-156
ENSG00000177599	-1.42146	0.00373257	0.0094861
ENSG00000176597	-1.42143	2.3e-41	5.99e-40
ENSG00000168079	-1.4206	4.53e-23	6.1e-22
ENSG00000107738	-1.41702	1.99e-11	1.36e-10
ENSG00000187624	-1.41213	0.00259372	0.00680325
ENSG00000204956	-1.41143	0.00594313	0.0144739
ENSG00000173825	-1.41041	0.0051142	0.0126351
ENSG00000103528	-1.41021	7.03e-17	6.95e-16
ENSG00000100228	-1.41009	4.82e-07	2.19e-06
ENSG00000203727	-1.41006	1.49e-24	2.14e-23
ENSG00000170454	-1.40951	3.34e-39	8.23e-38
ENSG00000129514	-1.40934	7.06e-84	4.19e-82
ENSG00000135048	-1.40928	4.44e-39	1.08e-37
ENSG00000177464	-1.40836	3e-52	1.01e-50
ENSG00000179195	-1.40743	3.9e-101	2.94e-99
ENSG00000132405	-1.40722	1.11e-62	4.6e-61
ENSG00000066027	-1.40383	2.07e-56	7.49e-55
ENSG00000107957	-1.4033	6.02e-29	1.04e-27
ENSG00000108846	-1.40277	5.09e-63	2.11e-61
ENSG00000184613	-1.40096	2.74e-14	2.32e-13
ENSG00000153993	-1.39927	3.28e-19	3.69e-18
ENSG00000119630	-1.39672	0.00908646	0.0212927
ENSG00000110492	-1.39201	1.36e-35	3e-34
ENSG00000163702	-1.39094	2.55e-70	1.19e-68
ENSG00000175471	-1.39072	1.84e-36	4.18e-35
ENSG00000152990	-1.38999	3.84e-34	7.98e-33
ENSG00000134324	-1.38821	1.92e-64	8.12e-63
ENSG00000185532	-1.38577	3.07e-09	1.77e-08
ENSG00000178718	-1.38483	1.47e-16	1.43e-15
ENSG00000280433	-1.38313	1.37e-05	5.19e-05
ENSG00000121895	-1.38312	4.18e-23	5.64e-22
ENSG00000169116	-1.38279	1.14e-09	6.83e-09
ENSG00000197937	-1.38203	6.46e-15	5.71e-14
ENSG00000228049	-1.38203	1.09e-06	4.72e-06
ENSG00000197046	-1.3802	1.98e-47	5.98e-46
ENSG00000153485	-1.37691	4.26e-17	4.26e-16
ENSG00000047597	-1.37683	9.43e-16	8.71e-15
ENSG00000240764	-1.37602	2.37e-05	8.67e-05
ENSG00000113361	-1.37474	4.31e-05	0.000151811
ENSG00000205269	-1.3744	3.87e-14	3.24e-13
ENSG00000146757	-1.3735	5.39e-15	4.79e-14
ENSG00000149489	-1.36763	0.000266904	0.000835978
ENSG00000174137	-1.36734	8.78e-09	4.82e-08
ENSG00000154678	-1.36071	8.35e-39	2.02e-37
ENSG00000135083	-1.35427	5.14e-42	1.37e-40
ENSG00000167523	-1.35167	1.64e-05	6.13e-05
ENSG00000256771	-1.35147	0.0127241	0.0287388
ENSG00000111961	-1.35106	4.56e-58	1.7e-56
ENSG00000110400	-1.3501	3.24e-47	9.76e-46
ENSG00000118276	-1.3489	2.35e-15	2.13e-14
ENSG00000101898	-1.34746	8.03e-06	3.14e-05
ENSG00000076685	-1.34699	5.34e-45	1.54e-43
ENSG00000121691	-1.34577	3.19e-57	1.17e-55
ENSG00000124406	-1.34514	7.12e-06	2.8e-05
ENSG00000183891	-1.34335	1.27e-09	7.58e-09
ENSG00000173805	-1.34303	0.00107511	0.00303087
ENSG00000148411	-1.33997	1.62e-44	4.59e-43
ENSG00000163788	-1.33788	6.9e-34	1.42e-32
ENSG00000165140	-1.33703	2.2e-15	2e-14
ENSG00000115414	-1.33296	2.46e-145	2.98e-143
ENSG00000143341	-1.33141	0.0234776	0.0495118
ENSG00000198743	-1.32829	2.5e-55	8.92e-54
ENSG00000158427	-1.32742	0.00197678	0.0053106
ENSG00000179855	-1.32193	0.00291745	0.00756909
ENSG00000138131	-1.32134	7.37e-28	1.23e-26
ENSG00000155111	-1.32103	3.97e-17	3.98e-16
ENSG00000144821	-1.3199	2.04e-28	3.45e-27
ENSG00000152527	-1.31922	5.68e-26	8.7e-25
ENSG00000144063	-1.31686	2.22e-87	1.39e-85
ENSG00000112972	-1.31672	2.97e-35	6.47e-34
ENSG00000163704	-1.31408	3.14e-22	4.09e-21
ENSG00000137266	-1.31305	2.16e-32	4.25e-31
ENSG00000155189	-1.3111	2.16e-26	3.38e-25
ENSG00000100028	-1.31027	2.32e-41	6.03e-40
ENSG00000196352	-1.30509	9.71e-77	5.12e-75
ENSG00000175806	-1.30506	1.64e-10	1.05e-09
ENSG00000198721	-1.30459	1.44e-70	6.72e-69
ENSG00000100422	-1.30035	4.15e-39	1.01e-37
ENSG00000170113	-1.29911	1.49e-78	8.14e-77
ENSG00000114999	-1.29877	4.24e-76	2.21e-74
ENSG00000105472	-1.29582	5.03e-14	4.17e-13
ENSG00000175305	-1.2933	2.58e-07	1.21e-06
ENSG00000171517	-1.29222	3.7e-18	3.95e-17
ENSG00000151338	-1.28892	1.61e-24	2.32e-23
ENSG00000011114	-1.28735	1.21e-86	7.37e-85
ENSG00000166033	-1.28539	8.87e-43	2.41e-41
ENSG00000049089	-1.28516	5.5e-08	2.79e-07
ENSG00000145335	-1.27982	0.000548831	0.00162667
ENSG00000160117	-1.27961	6.21e-07	2.78e-06
ENSG00000085063	-1.27741	1.77e-83	1.05e-81
ENSG00000134755	-1.27634	4.71e-17	4.7e-16
ENSG00000176102	-1.27474	3.2e-23	4.35e-22
ENSG00000003249	-1.27249	1.18e-29	2.11e-28
ENSG00000235109	-1.27069	0.000120297	0.000396911
ENSG00000156299	-1.269	1.35e-23	1.87e-22
ENSG00000180611	-1.2687	3.79e-51	1.25e-49
ENSG00000161328	-1.26691	0.00096851	0.00275744
ENSG00000117245	-1.26595	3.15e-07	1.46e-06
ENSG00000158164	-1.26497	0.000391806	0.00119232
ENSG00000128918	-1.26303	0.0115784	0.0264373
ENSG00000104549	-1.25875	3.85e-47	1.16e-45
ENSG00000143382	-1.25634	0.0013751	0.00380247
ENSG00000167216	-1.2562	0.00153411	0.00420576
ENSG00000165650	-1.25289	4.63e-39	1.13e-37
ENSG00000082153	-1.25257	1.05e-60	4.17e-59
ENSG00000169047	-1.24993	3.73e-55	1.32e-53
ENSG00000168077	-1.24771	2.22e-39	5.49e-38
ENSG00000146802	-1.24634	1.96e-21	2.44e-20
ENSG00000184867	-1.24554	0.000881134	0.00252311
ENSG00000078237	-1.24531	0.00024572	0.000774111
ENSG00000198722	-1.2445	6.69e-24	9.39e-23
ENSG00000184792	-1.24408	4.8e-26	7.37e-25
ENSG00000253485	-1.2437	0.000139805	0.000456469
ENSG00000182580	-1.24179	2e-26	3.12e-25
ENSG00000135318	-1.23996	1.04e-41	2.75e-40
ENSG00000104415	-1.23983	0.0133158	0.029856
ENSG00000198435	-1.23974	7.45e-14	6.1e-13
ENSG00000115884	-1.23734	1.08e-76	5.7e-75
ENSG00000130193	-1.23703	7.01e-59	2.64e-57
ENSG00000158089	-1.23499	8.57e-07	3.77e-06
ENSG00000153944	-1.23433	3.98e-95	2.74e-93
ENSG00000175970	-1.2342	1.36e-57	5.05e-56
ENSG00000138078	-1.23414	8.99e-43	2.44e-41
ENSG00000257950	-1.23217	0.00182081	0.00492003
ENSG00000117461	-1.23098	3.49e-26	5.4e-25
ENSG00000175591	-1.22781	2.26e-97	1.61e-95
ENSG00000122547	-1.22638	7.05e-52	2.35e-50
ENSG00000157110	-1.22564	5.32e-37	1.23e-35
ENSG00000165943	-1.2251	5.64e-25	8.29e-24
ENSG00000089723	-1.22006	5.06e-41	1.31e-39
ENSG00000120458	-1.21963	7.55e-18	7.88e-17
ENSG00000100399	-1.21962	0.0061749	0.0149879
ENSG00000272899	-1.21957	0.0109511	0.0251572
ENSG00000173599	-1.21756	1.42e-34	3.03e-33
ENSG00000100478	-1.21245	8.68e-15	7.61e-14
ENSG00000185187	-1.21223	3.3e-24	4.69e-23
ENSG00000029993	-1.21178	2.64e-79	1.46e-77
ENSG00000182093	-1.21067	4.06e-21	5e-20
ENSG00000278540	-1.21031	3.54e-39	8.67e-38
ENSG00000052802	-1.20949	1.38e-32	2.74e-31
ENSG00000113391	-1.20786	3.24e-18	3.47e-17
ENSG00000132688	-1.20656	3.91e-45	1.13e-43
ENSG00000196458	-1.20547	7.09e-20	8.23e-19
ENSG00000125398	-1.20369	5.71e-50	1.81e-48
ENSG00000104524	-1.20292	4.86e-40	1.23e-38
ENSG00000198960	-1.20146	1.26e-31	2.41e-30
ENSG00000186205	-1.20063	9.01e-35	1.93e-33
ENSG00000109265	-1.19902	3.41e-18	3.65e-17
ENSG00000124160	-1.19563	3.57e-39	8.73e-38
ENSG00000160606	-1.19345	4.88e-07	2.22e-06
ENSG00000075711	-1.19233	1.31e-51	4.35e-50
ENSG00000152229	-1.19214	0.000112611	0.000373079
ENSG00000168056	-1.18903	4.12e-44	1.15e-42
ENSG00000063601	-1.18743	3.03e-33	6.16e-32
ENSG00000135414	-1.18735	1.05e-35	2.33e-34
ENSG00000110721	-1.18531	1.68e-39	4.16e-38
ENSG00000031003	-1.18482	1.58e-13	1.26e-12
ENSG00000165983	-1.18382	2.71e-13	2.13e-12
ENSG00000152102	-1.18151	1.41e-71	6.7e-70
ENSG00000160602	-1.18096	0.00139856	0.00386231
ENSG00000162407	-1.1809	1.89e-74	9.55e-73
ENSG00000129595	-1.17834	6.06e-05	0.000208714
ENSG00000244462	-1.17782	7.61e-51	2.49e-49
ENSG00000213967	-1.17585	5.21e-05	0.000181079
ENSG00000146426	-1.17417	0.0151046	0.0334241
ENSG00000109606	-1.17165	9.69e-43	2.62e-41
ENSG00000121039	-1.17056	5.29e-36	1.19e-34
ENSG00000186480	-1.16989	2.19e-34	4.61e-33
ENSG00000163888	-1.16718	6.09e-12	4.34e-11
ENSG00000253729	-1.16481	6.55e-100	4.84e-98
ENSG00000163684	-1.1636	6.1e-26	9.32e-25
ENSG00000110723	-1.1632	6.8e-16	6.35e-15
ENSG00000180336	-1.16175	0.0089168	0.0209225
ENSG00000102038	-1.16153	6.6e-60	2.57e-58
ENSG00000160131	-1.15874	3.45e-22	4.47e-21
ENSG00000189409	-1.15734	3.37e-08	1.75e-07
ENSG00000105464	-1.15576	5.7e-10	3.49e-09
ENSG00000162836	-1.15572	6.34e-69	2.87e-67
ENSG00000086730	-1.153	9.79e-07	4.26e-06
ENSG00000137440	-1.15123	3.25e-16	3.1e-15
ENSG00000104738	-1.15039	8.05e-76	4.19e-74
ENSG00000122912	-1.1483	2.24e-29	3.95e-28
ENSG00000125249	-1.14808	3.72e-50	1.18e-48
ENSG00000167637	-1.1479	0.00401671	0.0101352
ENSG00000244165	-1.14787	0.00566708	0.0138614
ENSG00000180739	-1.14784	8.54e-06	3.32e-05
ENSG00000129295	-1.14773	0.000292928	0.000911583
ENSG00000176678	-1.14686	4.61e-39	1.12e-37
ENSG00000166546	-1.14498	0.0130337	0.0293129
ENSG00000275342	-1.14481	9.37e-13	7.07e-12
ENSG00000110090	-1.14479	3.12e-37	7.28e-36
ENSG00000178665	-1.14439	0.00358257	0.00913507
ENSG00000171552	-1.14413	3.91e-62	1.6e-60
ENSG00000090316	-1.14349	7.39e-42	1.96e-40
ENSG00000060339	-1.14273	1.17e-35	2.59e-34
ENSG00000189143	-1.14185	3.85e-62	1.58e-60
ENSG00000111371	-1.13935	8.19e-87	5.02e-85
ENSG00000159788	-1.1377	8.28e-15	7.28e-14
ENSG00000072803	-1.13723	1.86e-46	5.51e-45
ENSG00000128191	-1.13668	7.88e-19	8.71e-18
ENSG00000176125	-1.13623	0.00133214	0.00369093
ENSG00000253731	-1.13598	0.00177697	0.00481385
ENSG00000196437	-1.13449	0.000321089	0.000993012
ENSG00000167799	-1.13326	6.95e-08	3.47e-07
ENSG00000198938	-1.13277	4e-37	9.29e-36
ENSG00000159899	-1.13065	3.06e-08	1.59e-07
ENSG00000132000	-1.13053	0.0120562	0.0274169
ENSG00000172159	-1.1297	2.67e-15	2.42e-14
ENSG00000172667	-1.12876	1.27e-24	1.83e-23
ENSG00000163257	-1.1278	1.31e-22	1.72e-21
ENSG00000164111	-1.12769	3.32e-59	1.26e-57
ENSG00000112146	-1.12478	3.65e-36	8.23e-35
ENSG00000105514	-1.12448	2.4e-44	6.77e-43
ENSG00000134318	-1.12416	6.9e-61	2.75e-59
ENSG00000168306	-1.11899	2.83e-08	1.48e-07
ENSG00000099783	-1.11782	6.42e-49	1.99e-47
ENSG00000145022	-1.1141	4.09e-27	6.55e-26
ENSG00000176533	-1.11235	3.91e-11	2.64e-10
ENSG00000124766	-1.1123	2.02e-47	6.1e-46
ENSG00000184209	-1.11217	1.05e-08	5.71e-08
ENSG00000167676	-1.11045	8.9e-15	7.79e-14
ENSG00000073670	-1.11042	4.83e-07	2.19e-06
ENSG00000137309	-1.1101	1.19e-70	5.62e-69
ENSG00000237172	-1.10922	7.97e-09	4.41e-08
ENSG00000182919	-1.1091	3.29e-15	2.97e-14
ENSG00000176973	-1.10903	7.68e-29	1.32e-27
ENSG00000185818	-1.1073	8.28e-20	9.59e-19
ENSG00000184304	-1.10627	1.78e-09	1.05e-08
ENSG00000168906	-1.10617	2.89e-73	1.42e-71
ENSG00000197283	-1.1048	8.63e-15	7.57e-14
ENSG00000204519	-1.10461	3.57e-09	2.05e-08
ENSG00000126953	-1.10451	1.53e-12	1.14e-11
ENSG00000221874	-1.1038	0.00818555	0.0193423
ENSG00000198598	-1.10339	1.4e-15	1.29e-14
ENSG00000198053	-1.10226	5.85e-41	1.51e-39
ENSG00000214753	-1.10066	5.35e-22	6.86e-21
ENSG00000110107	-1.09949	6.16e-54	2.13e-52
ENSG00000140043	-1.09889	5.81e-11	3.85e-10
ENSG00000144596	-1.09811	0.0151434	0.0335046
ENSG00000185306	-1.09717	0.00206495	0.00552678
ENSG00000126945	-1.09654	3.71e-38	8.83e-37
ENSG00000135127	-1.09478	0.0072488	0.0173359
ENSG00000138311	-1.09438	1.95e-25	2.93e-24
ENSG00000174672	-1.09425	6.59e-09	3.68e-08
ENSG00000169239	-1.09416	7.89e-15	6.95e-14
ENSG00000123933	-1.09368	4.64e-27	7.42e-26
ENSG00000165244	-1.09195	1.71e-17	1.75e-16
ENSG00000070731	-1.09082	9.15e-07	4.01e-06
ENSG00000182287	-1.09057	1.33e-34	2.83e-33
ENSG00000196584	-1.08962	2.09e-13	1.66e-12
ENSG00000196557	-1.0878	8.23e-06	3.21e-05
ENSG00000197928	-1.08333	9.38e-06	3.62e-05
ENSG00000180626	-1.08294	0.000437312	0.00131872
ENSG00000171345	-1.08254	3.45e-50	1.1e-48
ENSG00000188486	-1.08163	2.31e-63	9.65e-62
ENSG00000178947	-1.08153	4.21e-07	1.93e-06
ENSG00000166343	-1.07907	0.0103951	0.0240069
ENSG00000106571	-1.07811	7.38e-14	6.05e-13
ENSG00000074527	-1.07689	1.6e-82	9.26e-81
ENSG00000171617	-1.07682	9.24e-31	1.72e-29
ENSG00000165476	-1.07639	1.68e-32	3.33e-31
ENSG00000170743	-1.07622	1.95e-16	1.88e-15
ENSG00000120437	-1.07558	4.72e-32	9.14e-31
ENSG00000138035	-1.0753	1.98e-06	8.28e-06
ENSG00000182272	-1.07513	6.61e-12	4.69e-11
ENSG00000136153	-1.07479	2.94e-70	1.36e-68
ENSG00000149256	-1.07447	6.81e-61	2.72e-59
ENSG00000235034	-1.07405	0.00209543	0.00559774
ENSG00000196227	-1.07332	3.07e-17	3.1e-16
ENSG00000100084	-1.07321	2.55e-25	3.8e-24
ENSG00000165480	-1.07278	9.13e-19	1.01e-17
ENSG00000147526	-1.07168	6.41e-75	3.28e-73
ENSG00000125351	-1.07084	5.97e-16	5.61e-15
ENSG00000157870	-1.06862	9.37e-22	1.18e-20
ENSG00000114948	-1.06793	0.0115214	0.0263245
ENSG00000154743	-1.06664	8.01e-17	7.88e-16
ENSG00000177685	-1.06664	0.00108413	0.00305323
ENSG00000124507	-1.06638	5.65e-05	0.00019552
ENSG00000223547	-1.06598	1.11e-06	4.81e-06
ENSG00000165494	-1.06483	2.86e-39	7.05e-38
ENSG00000109689	-1.06449	8.47e-27	1.35e-25
ENSG00000164211	-1.06308	1.96e-13	1.56e-12
ENSG00000134897	-1.06195	2.43e-19	2.75e-18
ENSG00000100867	-1.06193	0.00222115	0.00590214
ENSG00000126391	-1.05967	4.74e-17	4.72e-16
ENSG00000262633	-1.0595	0.0063379	0.015339
ENSG00000180543	-1.05697	1.57e-46	4.68e-45
ENSG00000063978	-1.05571	1.52e-36	3.47e-35
ENSG00000010438	-1.05537	1.04e-57	3.89e-56
ENSG00000188729	-1.05445	0.0050787	0.0125551
ENSG00000076248	-1.05377	3.63e-42	9.68e-41
ENSG00000198408	-1.0532	8.83e-42	2.33e-40
ENSG00000173442	-1.0525	3.77e-15	3.39e-14
ENSG00000254726	-1.05129	6.61e-22	8.41e-21
ENSG00000141576	-1.04889	6.92e-38	1.63e-36
ENSG00000129173	-1.04858	1.43e-06	6.1e-06
ENSG00000167554	-1.04629	0.0204156	0.0437244
ENSG00000138639	-1.0461	1.1e-21	1.38e-20
ENSG00000169684	-1.04604	0.000381192	0.0011619
ENSG00000111261	-1.04601	1.48e-06	6.29e-06
ENSG00000135535	-1.045	8.48e-31	1.58e-29
ENSG00000259330	-1.04227	2.37e-31	4.49e-30
ENSG00000083857	-1.04188	2.08e-29	3.68e-28
ENSG00000165886	-1.04143	6.28e-30	1.13e-28
ENSG00000187522	-1.03942	8.42e-10	5.1e-09
ENSG00000107438	-1.03881	6.17e-52	2.07e-50
ENSG00000178988	-1.03843	3.71e-22	4.81e-21
ENSG00000087303	-1.03663	2.19e-06	9.11e-06
ENSG00000101868	-1.03611	3.19e-21	3.95e-20
ENSG00000073578	-1.0349	1.02e-71	4.87e-70
ENSG00000255508	-1.03477	4.51e-06	1.82e-05
ENSG00000148481	-1.03314	1.67e-19	1.91e-18
ENSG00000159228	-1.02943	5.96e-32	1.15e-30
ENSG00000013619	-1.02857	2.43e-11	1.66e-10
ENSG00000106144	-1.02729	7.72e-22	9.78e-21
ENSG00000131507	-1.02598	3.41e-29	5.97e-28
ENSG00000180834	-1.02591	2.91e-10	1.83e-09
ENSG00000167272	-1.02551	3.87e-19	4.35e-18
ENSG00000171055	-1.02504	1.32e-26	2.08e-25
ENSG00000239306	-1.025	4.4e-57	1.61e-55
ENSG00000133131	-1.02444	3.23e-35	7.03e-34
ENSG00000198093	-1.02423	0.000919307	0.00262442
ENSG00000198900	-1.02292	1.6e-59	6.14e-58
ENSG00000136982	-1.02279	2.02e-15	1.84e-14
ENSG00000145362	-1.02237	7.8e-06	3.05e-05
ENSG00000117598	-1.02178	9.67e-06	3.72e-05
ENSG00000114541	-1.02157	0.00517394	0.0127696
ENSG00000149483	-1.02071	7.96e-16	7.4e-15
ENSG00000005801	-1.02061	1.9e-06	7.99e-06
ENSG00000147274	-1.02028	2.47e-36	5.58e-35
ENSG00000101158	-1.01817	1.97e-44	5.56e-43
ENSG00000110987	-1.01803	4.19e-37	9.7e-36
ENSG00000182809	-1.01758	5.06e-24	7.15e-23
ENSG00000087008	-1.01724	1.09e-11	7.6e-11
ENSG00000151612	-1.01676	2.94e-26	4.57e-25
ENSG00000138757	-1.01556	1.29e-35	2.87e-34
ENSG00000001617	-1.01516	3.02e-56	1.09e-54
ENSG00000123505	-1.01307	8.33e-29	1.43e-27
ENSG00000168397	-1.01191	6.3e-28	1.05e-26
ENSG00000088727	-1.01029	0.000330121	0.00101908
ENSG00000116741	-1.00944	1.21e-24	1.75e-23
ENSG00000126562	-1.00924	2.8e-18	3.01e-17
ENSG00000185009	-1.00918	6.26e-33	1.26e-31
ENSG00000156398	-1.00578	0.00707939	0.0169701
ENSG00000054793	-1.00494	6.74e-43	1.83e-41
ENSG00000145545	-1.00183	1.23e-14	1.07e-13
ENSG00000168802	-1.00062	9.97e-25	1.45e-23
ENSG00000105011	-1.00061	2.41e-31	4.56e-30
ENSG00000173898	-1.00025	5.38e-30	9.7e-29
ENSG00000076067	1.00123	2.93e-05	0.000105604
ENSG00000198853	1.00165	2.5e-26	3.89e-25
ENSG00000131791	1.00291	3.14e-30	5.71e-29
ENSG00000156463	1.00311	9.07e-06	3.51e-05
ENSG00000105855	1.00389	9.35e-10	5.64e-09
ENSG00000140386	1.00454	0.00601013	0.0146223
ENSG00000254413	1.00468	0.00562648	0.0137701
ENSG00000175866	1.00634	3.17e-24	4.51e-23
ENSG00000169826	1.00726	1.34e-20	1.6e-19
ENSG00000112576	1.0078	6.24e-34	1.29e-32
ENSG00000135929	1.00912	5.59e-19	6.22e-18
ENSG00000134909	1.01045	1.59e-16	1.54e-15
ENSG00000137218	1.01259	2.7e-10	1.7e-09
ENSG00000179361	1.01316	3.17e-14	2.67e-13
ENSG00000172548	1.01375	8.39e-07	3.7e-06
ENSG00000244038	1.01408	2.88e-89	1.84e-87
ENSG00000143207	1.01417	0.00106023	0.0029939
ENSG00000063587	1.01438	4.77e-28	8.02e-27
ENSG00000168765	1.01445	4.67e-20	5.46e-19
ENSG00000163975	1.01524	6.88e-17	6.8e-16
ENSG00000116698	1.01527	2.73e-32	5.37e-31
ENSG00000184557	1.01552	1.07e-22	1.42e-21
ENSG00000119703	1.0159	0.00248752	0.00654394
ENSG00000124116	1.01607	0.00438481	0.0109935
ENSG00000136114	1.0181	0.00205896	0.00551337
ENSG00000091490	1.01813	2.26e-36	5.12e-35
ENSG00000151422	1.01877	0.0100738	0.0233478
ENSG00000185015	1.01963	0.00207084	0.00554168
ENSG00000164197	1.02001	0.000541595	0.00160715
ENSG00000134352	1.02045	1.23e-27	2.04e-26
ENSG00000069399	1.02077	2.73e-22	3.56e-21
ENSG00000128872	1.02106	0.00526794	0.012977
ENSG00000183762	1.02124	1.38e-14	1.19e-13
ENSG00000116691	1.02268	4.46e-18	4.73e-17
ENSG00000165338	1.02272	0.00613464	0.0148953
ENSG00000168026	1.02401	0.00121518	0.00339689
ENSG00000055208	1.02457	2.68e-22	3.5e-21
ENSG00000135905	1.02504	0.000491461	0.00146995
ENSG00000178075	1.02509	0.00664282	0.016012
ENSG00000089327	1.02562	1.35e-39	3.36e-38
ENSG00000130775	1.02573	1.06e-11	7.41e-11
ENSG00000006451	1.02615	7.48e-29	1.29e-27
ENSG00000133816	1.02623	1.79e-26	2.81e-25
ENSG00000071205	1.02628	1.46e-06	6.24e-06
ENSG00000113657	1.02715	2.31e-33	4.71e-32
ENSG00000089248	1.02873	1.17e-39	2.92e-38
ENSG00000117479	1.02938	1.04e-07	5.06e-07
ENSG00000118873	1.03079	8.52e-12	6e-11
ENSG00000009780	1.03188	5.98e-07	2.69e-06
ENSG00000196159	1.03267	1.53e-09	9.1e-09
ENSG00000203722	1.03328	0.00394068	0.00995819
ENSG00000116106	1.03333	1.6e-05	5.99e-05
ENSG00000123240	1.03388	1.4e-27	2.31e-26
ENSG00000213190	1.03449	7.41e-22	9.41e-21
ENSG00000133639	1.03657	2.09e-41	5.46e-40
ENSG00000111907	1.0371	1.93e-13	1.54e-12
ENSG00000050344	1.03719	8.51e-67	3.7e-65
ENSG00000179163	1.03734	6.28e-24	8.84e-23
ENSG00000176390	1.03958	2.71e-08	1.42e-07
ENSG00000148450	1.04008	2.18e-08	1.16e-07
ENSG00000041982	1.04102	2.01e-67	8.77e-66
ENSG00000165699	1.0417	5.32e-07	2.41e-06
ENSG00000146021	1.04198	1.75e-07	8.38e-07
ENSG00000158850	1.04301	3.48e-42	9.3e-41
ENSG00000129474	1.0445	6.27e-52	2.1e-50
ENSG00000170965	1.04479	0.00495942	0.0122886
ENSG00000160685	1.04581	9.48e-38	2.23e-36
ENSG00000172345	1.04603	0.0156028	0.0344154
ENSG00000140416	1.04737	1.61e-34	3.41e-33
ENSG00000143369	1.04742	2.45e-13	1.93e-12
ENSG00000177465	1.04757	0.00177542	0.0048112
ENSG00000090863	1.04758	4.03e-41	1.05e-39
ENSG00000162373	1.04793	0.0112053	0.0256993
ENSG00000116604	1.04796	2.41e-20	2.85e-19
ENSG00000254535	1.04846	6.66e-05	0.000227961
ENSG00000174130	1.0497	9.35e-05	0.000312876
ENSG00000090020	1.04981	1.41e-41	3.71e-40
ENSG00000165948	1.05038	8.14e-05	0.000275518
ENSG00000163644	1.05111	0.00333278	0.00855483
ENSG00000197576	1.0513	2.8e-05	0.000101383
ENSG00000121005	1.05164	9.44e-15	8.24e-14
ENSG00000137501	1.05195	4.86e-22	6.26e-21
ENSG00000153714	1.05388	7.62e-15	6.72e-14
ENSG00000112406	1.05408	1e-09	6.02e-09
ENSG00000127955	1.05475	1.28e-20	1.53e-19
ENSG00000013288	1.05556	3.83e-23	5.18e-22
ENSG00000132005	1.05598	2.65e-21	3.28e-20
ENSG00000066735	1.05598	4.39e-05	0.000154581
ENSG00000153558	1.0569	1.17e-09	7.02e-09
ENSG00000169228	1.05691	1.23e-20	1.47e-19
ENSG00000130584	1.05716	9.65e-13	7.27e-12
ENSG00000206503	1.05839	2.32e-34	4.86e-33
ENSG00000196588	1.05978	2.14e-20	2.53e-19
ENSG00000174307	1.06276	7.82e-37	1.8e-35
ENSG00000179476	1.06348	0.000829212	0.00238695
ENSG00000185046	1.06369	0.00710895	0.0170361
ENSG00000106948	1.06373	2.66e-09	1.55e-08
ENSG00000118985	1.06384	2.24e-36	5.09e-35
ENSG00000127463	1.06513	5.8e-64	2.44e-62
ENSG00000152061	1.06552	1.63e-08	8.72e-08
ENSG00000086062	1.06663	5.78e-38	1.37e-36
ENSG00000162817	1.06731	1.1e-18	1.2e-17
ENSG00000087077	1.06761	2.09e-22	2.74e-21
ENSG00000165868	1.06827	7.02e-10	4.27e-09
ENSG00000175183	1.06965	1.01e-18	1.12e-17
ENSG00000152939	1.07039	0.000312231	0.000967385
ENSG00000173137	1.07189	4.7e-30	8.49e-29
ENSG00000179094	1.07383	1.55e-27	2.55e-26
ENSG00000130234	1.074	0.000971522	0.00276509
ENSG00000243646	1.07403	2.52e-30	4.6e-29
ENSG00000168062	1.07455	0.00188308	0.00507647
ENSG00000160255	1.07614	3.23e-25	4.8e-24
ENSG00000145431	1.0763	2.6e-17	2.64e-16
ENSG00000171812	1.07635	0.00130835	0.00362976
ENSG00000284773	1.07696	0.0173742	0.037882
ENSG00000001561	1.07809	1.87e-11	1.28e-10
ENSG00000176788	1.07829	7.92e-42	2.1e-40
ENSG00000106100	1.07895	9.12e-05	0.000305832
ENSG00000108551	1.08039	0.000286656	0.000893051
ENSG00000070081	1.08061	3.04e-12	2.21e-11
ENSG00000111679	1.08215	6.53e-16	6.12e-15
ENSG00000026950	1.0839	6.79e-24	9.53e-23
ENSG00000197747	1.08413	2.7e-80	1.52e-78
ENSG00000148143	1.08556	6.71e-16	6.27e-15
ENSG00000113578	1.08623	4.86e-09	2.76e-08
ENSG00000275074	1.0869	7.94e-07	3.52e-06
ENSG00000024862	1.08967	2.37e-10	1.5e-09
ENSG00000040487	1.09028	4.4e-26	6.77e-25
ENSG00000028277	1.09059	1.15e-16	1.13e-15
ENSG00000099219	1.09073	4.41e-25	6.51e-24
ENSG00000075420	1.09092	7.12e-41	1.83e-39
ENSG00000100784	1.0917	1.35e-13	1.09e-12
ENSG00000096968	1.09245	8.88e-15	7.77e-14
ENSG00000185624	1.09287	3.74e-90	2.42e-88
ENSG00000101255	1.0943	3.88e-83	2.27e-81
ENSG00000213983	1.09466	2.52e-18	2.72e-17
ENSG00000064652	1.09639	0.000187115	0.000599379
ENSG00000113163	1.09655	1.21e-19	1.39e-18
ENSG00000121486	1.09679	5.94e-09	3.33e-08
ENSG00000144152	1.09741	0.000254806	0.0008009
ENSG00000105419	1.09764	2.41e-05	8.8e-05
ENSG00000143367	1.09768	7.76e-22	9.82e-21
ENSG00000138641	1.09849	9.16e-11	5.97e-10
ENSG00000154222	1.10005	2.27e-24	3.25e-23
ENSG00000203965	1.10046	9.66e-05	0.000322935
ENSG00000286905	1.10154	0.000646163	0.0018945
ENSG00000109787	1.10207	0.000563041	0.00166667
ENSG00000183092	1.10334	0.00027439	0.000857678
ENSG00000174738	1.10336	2.13e-34	4.48e-33
ENSG00000125266	1.10374	1.28e-11	8.93e-11
ENSG00000163584	1.10382	4.49e-17	4.49e-16
ENSG00000283228	1.10533	1.28e-05	4.86e-05
ENSG00000162814	1.10535	0.0120441	0.0273967
ENSG00000214216	1.1054	1.5e-06	6.39e-06
ENSG00000132881	1.10588	0.000126216	0.000415225
ENSG00000104324	1.10631	5.58e-22	7.14e-21
ENSG00000172197	1.10645	7.02e-08	3.51e-07
ENSG00000165030	1.10688	1.03e-14	8.99e-14
ENSG00000167779	1.10706	7.96e-28	1.33e-26
ENSG00000055211	1.10904	3.46e-17	3.48e-16
ENSG00000142675	1.11124	5.07e-16	4.77e-15
ENSG00000099337	1.11247	2.3e-10	1.46e-09
ENSG00000123689	1.11284	2.32e-30	4.24e-29
ENSG00000166439	1.11317	1.98e-27	3.23e-26
ENSG00000188015	1.11618	1.4e-09	8.33e-09
ENSG00000109255	1.11745	2.83e-12	2.06e-11
ENSG00000144369	1.11771	4.47e-11	2.99e-10
ENSG00000113448	1.11824	1.23e-07	6e-07
ENSG00000116209	1.11932	3.5e-43	9.64e-42
ENSG00000225968	1.12199	4.14e-08	2.13e-07
ENSG00000101986	1.12208	1e-42	2.7e-41
ENSG00000004799	1.12327	3.18e-05	0.00011415
ENSG00000118596	1.12433	8.13e-05	0.000275056
ENSG00000134996	1.12549	7.16e-12	5.07e-11
ENSG00000198753	1.1258	1.43e-38	3.42e-37
ENSG00000184216	1.12862	2.7e-50	8.64e-49
ENSG00000029153	1.12926	6.91e-41	1.77e-39
ENSG00000067829	1.12929	8.69e-72	4.17e-70
ENSG00000198715	1.13012	5.96e-50	1.89e-48
ENSG00000130303	1.13194	0.00123866	0.00345454
ENSG00000198780	1.13259	3.25e-16	3.1e-15
ENSG00000114019	1.13437	2.3e-55	8.22e-54
ENSG00000171033	1.13556	7.84e-15	6.9e-14
ENSG00000079257	1.13565	6.88e-20	7.99e-19
ENSG00000165949	1.13614	3.44e-05	0.000122559
ENSG00000263513	1.13723	2.45e-05	8.92e-05
ENSG00000170222	1.1375	3.97e-05	0.00014043
ENSG00000079739	1.1381	1.56e-74	7.9e-73
ENSG00000179456	1.13822	4.22e-17	4.23e-16
ENSG00000075213	1.13825	1.24e-13	1e-12
ENSG00000132031	1.14102	2.06e-12	1.52e-11
ENSG00000113580	1.14318	3.73e-18	3.98e-17
ENSG00000106689	1.14388	4.77e-05	0.000167032
ENSG00000119946	1.1481	5.34e-06	2.13e-05
ENSG00000100473	1.14816	7.05e-11	4.65e-10
ENSG00000116786	1.14817	2.57e-60	1.01e-58
ENSG00000135454	1.14883	1.42e-27	2.34e-26
ENSG00000285304	1.15003	0.000840964	0.00241758
ENSG00000184838	1.15108	3.3e-11	2.23e-10
ENSG00000114739	1.152	2.4e-11	1.64e-10
ENSG00000141526	1.15211	3.59e-34	7.48e-33
ENSG00000188732	1.156	9.82e-05	0.000327794
ENSG00000115325	1.15881	0.000395554	0.00120265
ENSG00000116350	1.15955	8.5e-52	2.83e-50
ENSG00000115109	1.16056	4.66e-10	2.87e-09
ENSG00000105991	1.16068	0.000586131	0.00172897
ENSG00000144824	1.16081	3.36e-48	1.03e-46
ENSG00000188042	1.16374	2.67e-65	1.14e-63
ENSG00000164695	1.16433	5.55e-21	6.79e-20
ENSG00000158710	1.16682	1.04e-105	8.19e-104
ENSG00000033327	1.1672	1.18e-28	2.01e-27
ENSG00000059378	1.17215	2.43e-17	2.48e-16
ENSG00000103196	1.17247	9.16e-08	4.51e-07
ENSG00000119986	1.17552	2.44e-12	1.78e-11
ENSG00000171843	1.18011	9.59e-13	7.23e-12
ENSG00000174951	1.1814	0.000107332	0.000356566
ENSG00000168280	1.18298	7.84e-16	7.29e-15
ENSG00000120690	1.18328	2.79e-22	3.63e-21
ENSG00000123977	1.18575	0.000403129	0.00122392
ENSG00000142920	1.18647	1.23e-05	4.69e-05
ENSG00000064547	1.18723	3.32e-14	2.79e-13
ENSG00000163191	1.18807	6.89e-106	5.45e-104
ENSG00000232237	1.18816	0.0049382	0.0122413
ENSG00000133739	1.18908	8.77e-13	6.63e-12
ENSG00000185825	1.18912	1.73e-121	1.65e-119
ENSG00000161010	1.19012	5.58e-39	1.35e-37
ENSG00000154760	1.19061	3.64e-05	0.000129288
ENSG00000143850	1.19233	2.42e-18	2.61e-17
ENSG00000157064	1.19322	2.64e-38	6.28e-37
ENSG00000130203	1.19434	9.24e-11	6.02e-10
ENSG00000170801	1.19659	1.55e-07	7.46e-07
ENSG00000221947	1.19692	0.000716784	0.00208566
ENSG00000138271	1.19815	2.74e-10	1.72e-09
ENSG00000097033	1.20071	6.54e-24	9.2e-23
ENSG00000164442	1.20173	6.07e-44	1.69e-42
ENSG00000107864	1.20214	1.26e-06	5.43e-06
ENSG00000173157	1.20511	5.12e-06	2.04e-05
ENSG00000104903	1.20668	4.05e-06	1.64e-05
ENSG00000172828	1.20716	0.000840998	0.00241758
ENSG00000184232	1.20723	1.31e-49	4.13e-48
ENSG00000171984	1.20779	0.00011828	0.000390634
ENSG00000060566	1.21115	0.0124171	0.0281393
ENSG00000137331	1.21134	1.86e-121	1.76e-119
ENSG00000273045	1.21139	0.000534827	0.00158983
ENSG00000151687	1.21205	0.00776053	0.0184177
ENSG00000085662	1.21412	0.00782325	0.0185483
ENSG00000177943	1.21474	0.00195617	0.00525892
ENSG00000130787	1.21533	4.47e-41	1.15e-39
ENSG00000116977	1.21754	8.4e-11	5.5e-10
ENSG00000163155	1.21775	3.56e-09	2.04e-08
ENSG00000130066	1.21793	2.17e-65	9.32e-64
ENSG00000225190	1.22109	1.61e-19	1.84e-18
ENSG00000138134	1.22145	1.81e-19	2.07e-18
ENSG00000066056	1.22239	6.11e-07	2.74e-06
ENSG00000135406	1.22346	8.17e-06	3.19e-05
ENSG00000139926	1.22738	2.35e-54	8.22e-53
ENSG00000112419	1.22835	9.27e-31	1.72e-29
ENSG00000125629	1.22911	3.03e-10	1.89e-09
ENSG00000163395	1.22948	0.0130725	0.0293845
ENSG00000166046	1.22988	8.37e-12	5.89e-11
ENSG00000102271	1.23037	1.28e-07	6.19e-07
ENSG00000183087	1.23062	4.34e-30	7.83e-29
ENSG00000100647	1.23166	1.39e-42	3.75e-41
ENSG00000141384	1.23231	8.58e-16	7.96e-15
ENSG00000135862	1.23435	9.93e-95	6.78e-93
ENSG00000175265	1.23551	1.74e-39	4.31e-38
ENSG00000147003	1.23689	2.6e-20	3.06e-19
ENSG00000133943	1.24023	0.00208084	0.0055649
ENSG00000171310	1.24213	1.13e-38	2.71e-37
ENSG00000105409	1.24232	3.07e-08	1.6e-07
ENSG00000142949	1.24302	4.42e-82	2.53e-80
ENSG00000128340	1.24337	1.09e-72	5.3e-71
ENSG00000167601	1.24378	4.49e-130	4.58e-128
ENSG00000197977	1.24571	2.93e-10	1.84e-09
ENSG00000169418	1.24664	0.00402745	0.0101593
ENSG00000159640	1.24686	1.09e-11	7.6e-11
ENSG00000116017	1.24694	8.26e-06	3.22e-05
ENSG00000023839	1.24793	0.00829673	0.019594
ENSG00000213397	1.25029	5.46e-28	9.15e-27
ENSG00000154310	1.25335	5.73e-11	3.8e-10
ENSG00000183971	1.25351	1.26e-05	4.79e-05
ENSG00000119138	1.25565	0.000309044	0.000958386
ENSG00000105516	1.25644	3.64e-20	4.27e-19
ENSG00000216937	1.2577	0.0014169	0.00390913
ENSG00000156587	1.25816	9.2e-61	3.65e-59
ENSG00000113070	1.25833	8.72e-28	1.45e-26
ENSG00000168453	1.25991	1.63e-07	7.83e-07
ENSG00000186891	1.26247	9.23e-26	1.4e-24
ENSG00000110455	1.26303	0.00098899	0.00280866
ENSG00000166473	1.26303	0.00449908	0.011255
ENSG00000158747	1.26422	6.15e-32	1.19e-30
ENSG00000138650	1.26514	0.0069096	0.0166078
ENSG00000046604	1.26526	3.3e-60	1.29e-58
ENSG00000162494	1.26622	4.46e-32	8.66e-31
ENSG00000077585	1.26951	8.74e-06	3.39e-05
ENSG00000124466	1.26975	4.45e-18	4.72e-17
ENSG00000270800	1.27744	4.62e-05	0.000162187
ENSG00000143344	1.27781	9.85e-10	5.93e-09
ENSG00000108511	1.27798	2.54e-10	1.6e-09
ENSG00000023608	1.27998	4.36e-68	1.93e-66
ENSG00000120451	1.28006	1.47e-33	3.02e-32
ENSG00000184277	1.28145	4.8e-24	6.78e-23
ENSG00000177426	1.28395	2.98e-67	1.3e-65
ENSG00000079931	1.2868	8.67e-24	1.21e-22
ENSG00000198467	1.2882	2.62e-11	1.78e-10
ENSG00000001461	1.2904	1.68e-27	2.74e-26
ENSG00000177854	1.29111	9.67e-35	2.06e-33
ENSG00000050327	1.2925	4.94e-36	1.11e-34
ENSG00000139112	1.29313	9.97e-22	1.25e-20
ENSG00000183479	1.29418	0.00160635	0.00438747
ENSG00000135480	1.29713	2.58e-70	1.2e-68
ENSG00000282988	1.29765	2.92e-06	1.2e-05
ENSG00000169085	1.29912	0.0107963	0.0248422
ENSG00000037042	1.30149	3.49e-17	3.5e-16
ENSG00000102854	1.302	0.00411839	0.0103739
ENSG00000135750	1.30513	8.23e-47	2.47e-45
ENSG00000188157	1.30643	6.66e-71	3.14e-69
ENSG00000131480	1.30855	0.0150264	0.0332815
ENSG00000181458	1.31159	2.04e-49	6.38e-48
ENSG00000100100	1.31251	7.17e-11	4.73e-10
ENSG00000183054	1.31316	0.0170874	0.0373575
ENSG00000109738	1.31333	3.68e-08	1.9e-07
ENSG00000071054	1.31499	1.26e-156	1.68e-154
ENSG00000124257	1.31525	0.00442305	0.0110812
ENSG00000176697	1.31626	2.53e-05	9.19e-05
ENSG00000256029	1.31774	3.81e-05	0.000135153
ENSG00000179083	1.31845	0.00213394	0.00569162
ENSG00000186472	1.31977	5.64e-08	2.85e-07
ENSG00000149591	1.32018	0.0101517	0.0234962
ENSG00000164307	1.32078	2.07e-65	8.88e-64
ENSG00000151611	1.32193	6.32e-07	2.83e-06
ENSG00000076864	1.32323	3.08e-20	3.62e-19
ENSG00000104856	1.32489	5.73e-43	1.57e-41
ENSG00000160223	1.3253	1.11e-36	2.53e-35
ENSG00000173281	1.3291	1.37e-13	1.1e-12
ENSG00000064932	1.33164	8.44e-65	3.59e-63
ENSG00000076344	1.3322	0.0101622	0.0235141
ENSG00000170961	1.33239	4.89e-33	9.83e-32
ENSG00000143067	1.3329	2.35e-33	4.79e-32
ENSG00000080224	1.33324	6.49e-10	3.96e-09
ENSG00000171621	1.33677	9.4e-26	1.43e-24
ENSG00000131435	1.33734	7.5e-39	1.82e-37
ENSG00000127585	1.33988	2.24e-10	1.42e-09
ENSG00000117385	1.34001	8.93e-65	3.79e-63
ENSG00000130707	1.3403	9.2e-06	3.55e-05
ENSG00000078081	1.34181	1.21e-22	1.6e-21
ENSG00000258465	1.34257	3.82e-16	3.63e-15
ENSG00000108370	1.3432	0.000386129	0.00117589
ENSG00000188687	1.34556	0.000397363	0.0012075
ENSG00000117266	1.34629	1.07e-16	1.04e-15
ENSG00000092529	1.34792	0.00779885	0.0184956
ENSG00000114554	1.35122	5.75e-113	5.01e-111
ENSG00000101955	1.35254	3.41e-32	6.67e-31
ENSG00000187583	1.35556	4.22e-19	4.73e-18
ENSG00000133818	1.35581	2.41e-45	7.04e-44
ENSG00000165238	1.35755	2.36e-05	8.64e-05
ENSG00000286019	1.35824	4.57e-10	2.81e-09
ENSG00000173531	1.3611	3.91e-11	2.64e-10
ENSG00000162522	1.36211	4.04e-72	1.95e-70
ENSG00000147027	1.36257	1.4e-15	1.29e-14
ENSG00000184916	1.36302	5.56e-18	5.86e-17
ENSG00000130052	1.36388	8.81e-08	4.35e-07
ENSG00000124839	1.36698	8.07e-08	4.01e-07
ENSG00000101333	1.36773	3.48e-40	8.86e-39
ENSG00000196923	1.3679	1.09e-67	4.8e-66
ENSG00000214357	1.36828	2.41e-14	2.05e-13
ENSG00000133134	1.36847	0.00192314	0.00517504
ENSG00000104901	1.36901	0.00989074	0.0229991
ENSG00000184185	1.36984	0.000459824	0.0013834
ENSG00000221869	1.37018	4.63e-29	8.07e-28
ENSG00000185339	1.37399	3.16e-11	2.14e-10
ENSG00000165272	1.37685	8.64e-05	0.000291174
ENSG00000059758	1.37781	1.41e-23	1.94e-22
ENSG00000176171	1.37821	5.48e-109	4.54e-107
ENSG00000025708	1.38219	4.86e-23	6.51e-22
ENSG00000146700	1.38401	2.93e-05	0.000105604
ENSG00000127152	1.38529	0.000167861	0.000542734
ENSG00000158769	1.38582	1.67e-59	6.38e-58
ENSG00000002746	1.38628	0.000420641	0.00127364
ENSG00000128590	1.3863	1.16e-18	1.28e-17
ENSG00000104497	1.38713	2.12e-09	1.24e-08
ENSG00000149300	1.38953	0.00103877	0.00294016
ENSG00000259305	1.3926	1.25e-05	4.75e-05
ENSG00000218336	1.39271	1.85e-22	2.43e-21
ENSG00000170442	1.39344	5.97e-09	3.35e-08
ENSG00000165861	1.39424	2.13e-75	1.09e-73
ENSG00000173559	1.39648	1.41e-35	3.12e-34
ENSG00000083223	1.39684	4.39e-20	5.14e-19
ENSG00000147100	1.39945	2.09e-63	8.75e-62
ENSG00000151882	1.40131	1.3e-07	6.29e-07
ENSG00000162729	1.40457	7.11e-33	1.42e-31
ENSG00000083799	1.40493	1.09e-19	1.25e-18
ENSG00000106070	1.40581	1.06e-99	7.81e-98
ENSG00000178607	1.40666	1.69e-59	6.46e-58
ENSG00000250722	1.40881	1.65e-11	1.14e-10
ENSG00000130635	1.40895	1.44e-47	4.39e-46
ENSG00000172458	1.40979	4.82e-06	1.93e-05
ENSG00000214510	1.41049	0.00532886	0.0131175
ENSG00000120899	1.41055	1.4e-08	7.56e-08
ENSG00000253304	1.41181	9.69e-13	7.29e-12
ENSG00000166741	1.41198	7.06e-06	2.77e-05
ENSG00000112414	1.41504	5.62e-53	1.92e-51
ENSG00000175344	1.41504	5.69e-05	0.000196754
ENSG00000127081	1.41554	3.53e-11	2.38e-10
ENSG00000132334	1.41578	5.13e-05	0.000178689
ENSG00000143479	1.41613	6.17e-32	1.19e-30
ENSG00000067798	1.41728	4.23e-24	5.99e-23
ENSG00000180287	1.42033	0.00742346	0.0176996
ENSG00000180596	1.42167	2.07e-18	2.24e-17
ENSG00000116675	1.423	1.29e-05	4.9e-05
ENSG00000277734	1.42375	0.00386801	0.0097921
ENSG00000270136	1.42581	0.000194128	0.000619848
ENSG00000221963	1.42688	4.43e-40	1.12e-38
ENSG00000140092	1.4269	1.2e-05	4.59e-05
ENSG00000166450	1.43063	2.58e-07	1.21e-06
ENSG00000105146	1.43134	0.000259259	0.000813689
ENSG00000213199	1.43149	0.00126035	0.00350521
ENSG00000177409	1.43205	4.62e-12	3.31e-11
ENSG00000213930	1.43364	1.41e-09	8.35e-09
ENSG00000079335	1.43401	2.05e-09	1.2e-08
ENSG00000175155	1.43526	4.69e-24	6.63e-23
ENSG00000008311	1.4369	6.61e-11	4.38e-10
ENSG00000125508	1.43741	0.00551694	0.0135274
ENSG00000138670	1.43812	0.0208709	0.0446037
ENSG00000102030	1.44227	2.58e-63	1.07e-61
ENSG00000184979	1.44431	3.15e-17	3.18e-16
ENSG00000198355	1.44453	5.09e-50	1.62e-48
ENSG00000213214	1.44467	8.28e-20	9.59e-19
ENSG00000152689	1.4455	0.000600426	0.0017696
ENSG00000011201	1.44594	6.01e-08	3.03e-07
ENSG00000179715	1.45003	0.00159727	0.00436547
ENSG00000175906	1.45052	2.3e-13	1.82e-12
ENSG00000169213	1.45391	2.56e-27	4.14e-26
ENSG00000134369	1.4547	3.66e-05	0.000130138
ENSG00000144642	1.45904	0.000580227	0.00171395
ENSG00000014914	1.46115	2.32e-19	2.63e-18
ENSG00000117013	1.46211	0.000660438	0.00193501
ENSG00000196139	1.46737	3.59e-30	6.5e-29
ENSG00000197594	1.46745	8.2e-23	1.09e-21
ENSG00000160588	1.46748	5.3e-13	4.07e-12
ENSG00000270149	1.46792	8.12e-16	7.55e-15
ENSG00000186470	1.46879	1.79e-27	2.92e-26
ENSG00000139263	1.46909	6.41e-17	6.35e-16
ENSG00000277224	1.47083	0.00880887	0.0206987
ENSG00000197261	1.47138	3.51e-25	5.21e-24
ENSG00000077063	1.47249	1.66e-05	6.21e-05
ENSG00000274944	1.47326	4.68e-06	1.88e-05
ENSG00000151470	1.4759	5.58e-05	0.00019339
ENSG00000266714	1.47688	3.33e-08	1.73e-07
ENSG00000160190	1.4792	9.72e-26	1.47e-24
ENSG00000134253	1.47928	9.62e-09	5.26e-08
ENSG00000179630	1.47972	2.16e-05	7.95e-05
ENSG00000284461	1.48063	0.00482686	0.0120023
ENSG00000185666	1.4832	5.35e-49	1.67e-47
ENSG00000267426	1.48332	0.0125042	0.0283026
ENSG00000153283	1.48433	0.00337927	0.00866497
ENSG00000135373	1.48617	2.61e-11	1.78e-10
ENSG00000271741	1.48696	1.95e-09	1.14e-08
ENSG00000243978	1.48699	0.000139061	0.000454217
ENSG00000147509	1.48763	2.27e-07	1.07e-06
ENSG00000122644	1.48852	7.2e-29	1.24e-27
ENSG00000138623	1.48935	1.92e-73	9.48e-72
ENSG00000146250	1.49042	2.54e-19	2.88e-18
ENSG00000144802	1.49091	1.2e-112	1.05e-110
ENSG00000157224	1.4925	9.09e-40	2.27e-38
ENSG00000117472	1.49275	2.07e-41	5.42e-40
ENSG00000215182	1.49476	0.00422774	0.0106344
ENSG00000116285	1.49593	2.69e-106	2.15e-104
ENSG00000137752	1.49643	0.0137132	0.030674
ENSG00000057252	1.49912	4.79e-29	8.35e-28
ENSG00000128849	1.49941	2.55e-14	2.16e-13
ENSG00000137842	1.49977	6.98e-25	1.02e-23
ENSG00000141527	1.50043	3.27e-06	1.34e-05
ENSG00000268107	1.5025	0.00524594	0.0129303
ENSG00000176595	1.5035	2.67e-08	1.4e-07
ENSG00000170373	1.50418	2.16e-08	1.15e-07
ENSG00000122862	1.5044	1.6e-101	1.21e-99
ENSG00000188641	1.50458	2.45e-21	3.05e-20
ENSG00000127325	1.50546	7.3e-05	0.000248841
ENSG00000116514	1.50867	1.4e-70	6.55e-69
ENSG00000087074	1.50873	3.2e-61	1.29e-59
ENSG00000095951	1.50874	3.57e-45	1.04e-43
ENSG00000025423	1.51069	0.019157	0.0413376
ENSG00000005187	1.51143	2.34e-06	9.72e-06
ENSG00000153721	1.51312	1.42e-16	1.38e-15
ENSG00000141753	1.51316	1.43e-155	1.87e-153
ENSG00000122641	1.51346	2.11e-69	9.67e-68
ENSG00000054392	1.51457	1.1e-07	5.38e-07
ENSG00000275713	1.52026	0.000259647	0.000814753
ENSG00000171316	1.5225	0.000465931	0.00139953
ENSG00000203814	1.5259	3.4e-05	0.000121397
ENSG00000006606	1.52714	6.04e-06	2.39e-05
ENSG00000121361	1.52981	4.61e-15	4.12e-14
ENSG00000168938	1.53063	1.68e-27	2.75e-26
ENSG00000140044	1.53096	9.71e-12	6.8e-11
ENSG00000122592	1.5325	0.000839852	0.00241511
ENSG00000128510	1.53308	6.07e-25	8.91e-24
ENSG00000135677	1.53592	5.92e-101	4.41e-99
ENSG00000166825	1.53675	1.17e-154	1.51e-152
ENSG00000213654	1.53688	2.33e-15	2.11e-14
ENSG00000115963	1.53892	5.27e-89	3.37e-87
ENSG00000115935	1.53987	1.73e-12	1.29e-11
ENSG00000177425	1.54054	1.08e-49	3.4e-48
ENSG00000116717	1.54097	1.37e-69	6.27e-68
ENSG00000196954	1.54149	4.41e-33	8.88e-32
ENSG00000105357	1.5431	2.23e-23	3.05e-22
ENSG00000116984	1.54515	6.05e-31	1.13e-29
ENSG00000133101	1.54773	4.15e-14	3.45e-13
ENSG00000158560	1.55169	0.00645612	0.0155953
ENSG00000196924	1.5526	1.55e-131	1.6e-129
ENSG00000178038	1.55492	1.66e-28	2.81e-27
ENSG00000100055	1.55661	1.39e-15	1.27e-14
ENSG00000169057	1.55673	9.81e-33	1.95e-31
ENSG00000147408	1.55787	4.65e-11	3.1e-10
ENSG00000017483	1.55859	0.0216474	0.0460769
ENSG00000152669	1.55866	2.85e-09	1.65e-08
ENSG00000166710	1.56	1.71e-119	1.58e-117
ENSG00000116584	1.56096	4.82e-97	3.38e-95
ENSG00000102312	1.56171	4.21e-81	2.4e-79
ENSG00000179774	1.56224	0.0171347	0.0374414
ENSG00000132718	1.56294	5.04e-19	5.63e-18
ENSG00000111348	1.5649	1.55e-18	1.69e-17
ENSG00000132561	1.56655	8.53e-102	6.51e-100
ENSG00000138448	1.56719	1.53e-79	8.56e-78
ENSG00000008516	1.56828	0.0226785	0.048
ENSG00000262919	1.57105	7.11e-73	3.49e-71
ENSG00000286106	1.57177	1.12e-05	4.27e-05
ENSG00000124762	1.57455	1.26e-48	3.88e-47
ENSG00000146904	1.57458	6.95e-05	0.000237145
ENSG00000138675	1.57523	1.75e-44	4.97e-43
ENSG00000180628	1.5759	3.92e-31	7.38e-30
ENSG00000139269	1.57619	0.00395477	0.00998956
ENSG00000183421	1.57641	2.2e-96	1.53e-94
ENSG00000173083	1.57745	2e-24	2.87e-23
ENSG00000171992	1.57835	2.23e-61	8.97e-60
ENSG00000173947	1.58126	4.7e-07	2.14e-06
ENSG00000086300	1.5838	4.34e-17	4.34e-16
ENSG00000044115	1.58496	2.09e-05	7.7e-05
ENSG00000277758	1.58496	0.00244877	0.00645406
ENSG00000095752	1.58785	1.36e-06	5.82e-06
ENSG00000184985	1.58808	3.35e-14	2.81e-13
ENSG00000148426	1.58847	2.19e-46	6.5e-45
ENSG00000130829	1.59021	1.09e-32	2.17e-31
ENSG00000075426	1.59058	1.58e-79	8.77e-78
ENSG00000154447	1.59069	2.58e-54	8.97e-53
ENSG00000144476	1.5921	1.22e-30	2.25e-29
ENSG00000196104	1.59655	8.23e-10	4.99e-09
ENSG00000150510	1.5979	5.44e-08	2.76e-07
ENSG00000204335	1.59876	5.04e-09	2.85e-08
ENSG00000143375	1.59883	7.06e-13	5.37e-12
ENSG00000158555	1.6098	1.66e-45	4.88e-44
ENSG00000156510	1.61173	1.49e-05	5.6e-05
ENSG00000176399	1.61463	1.44e-23	1.98e-22
ENSG00000117009	1.61717	2.46e-10	1.56e-09
ENSG00000136643	1.61821	4.83e-69	2.2e-67
ENSG00000104888	1.61832	0.000629171	0.0018482
ENSG00000083720	1.61846	4.15e-31	7.8e-30
ENSG00000203812	1.61902	7.39e-41	1.89e-39
ENSG00000039068	1.62081	1.58e-09	9.36e-09
ENSG00000125148	1.62444	1.49e-75	7.67e-74
ENSG00000181790	1.62619	0.0162017	0.0355865
ENSG00000170390	1.63366	3.87e-17	3.88e-16
ENSG00000258644	1.63651	0.00789143	0.0187044
ENSG00000062282	1.6396	4.35e-57	1.59e-55
ENSG00000128274	1.64268	0.0214954	0.0457787
ENSG00000166793	1.64807	0.00228915	0.00606545
ENSG00000196586	1.6492	7.33e-38	1.72e-36
ENSG00000151690	1.65289	7.83e-29	1.35e-27
ENSG00000151414	1.65912	1.13e-48	3.5e-47
ENSG00000143162	1.65982	1.39e-77	7.42e-76
ENSG00000182185	1.66118	4.33e-10	2.67e-09
ENSG00000143178	1.6615	2.35e-05	8.58e-05
ENSG00000104808	1.66223	0.00070444	0.00205292
ENSG00000123496	1.66297	2.17e-06	9.03e-06
ENSG00000140564	1.66628	2.94e-71	1.39e-69
ENSG00000164124	1.66879	4.91e-18	5.18e-17
ENSG00000188385	1.67138	3.26e-06	1.33e-05
ENSG00000146242	1.67385	1.93e-137	2.17e-135
ENSG00000139985	1.67516	5.84e-09	3.28e-08
ENSG00000169439	1.6786	4.88e-35	1.05e-33
ENSG00000134955	1.68173	1.04e-34	2.22e-33
ENSG00000162105	1.68307	5.23e-19	5.84e-18
ENSG00000115339	1.68355	4.56e-38	1.08e-36
ENSG00000173706	1.68597	9.91e-40	2.47e-38
ENSG00000158163	1.68611	3.81e-10	2.37e-09
ENSG00000150394	1.68871	0.000155935	0.000506107
ENSG00000134343	1.6939	0.00834	0.0196935
ENSG00000122145	1.69515	0.0159396	0.0350746
ENSG00000141738	1.69562	8.5e-18	8.84e-17
ENSG00000184271	1.69707	0.00428973	0.0107766
ENSG00000138347	1.69849	2.93e-10	1.84e-09
ENSG00000177374	1.7021	0.00777419	0.0184475
ENSG00000159197	1.70361	0.0231357	0.048876
ENSG00000174564	1.70782	0.0192855	0.041567
ENSG00000103056	1.71272	1.08e-05	4.14e-05
ENSG00000074964	1.71322	8.19e-23	1.09e-21
ENSG00000145506	1.71707	8.82e-06	3.42e-05
ENSG00000166289	1.71712	1.13e-23	1.57e-22
ENSG00000075391	1.71725	9e-32	1.73e-30
ENSG00000168487	1.71748	2.22e-43	6.14e-42
ENSG00000083444	1.71849	2.87e-163	4.19e-161
ENSG00000183098	1.7214	1.58e-09	9.33e-09
ENSG00000104432	1.72247	0.000485506	0.00145343
ENSG00000139567	1.72379	0.00104776	0.00296166
ENSG00000180879	1.72537	8.94e-200	1.68e-197
ENSG00000243749	1.72555	5.94e-26	9.1e-25
ENSG00000146151	1.72614	0.000468179	0.00140554
ENSG00000010295	1.73094	2.45e-07	1.15e-06
ENSG00000129116	1.73246	1.11e-80	6.29e-79
ENSG00000179546	1.73361	0.00125779	0.00349925
ENSG00000108176	1.73368	4.44e-26	6.83e-25
ENSG00000117407	1.73431	2.16e-12	1.59e-11
ENSG00000128805	1.73459	8.8e-24	1.23e-22
ENSG00000141574	1.73572	4.43e-84	2.65e-82
ENSG00000198513	1.73697	3.27e-06	1.34e-05
ENSG00000170909	1.74158	2.69e-09	1.56e-08
ENSG00000139117	1.74517	1.44e-25	2.17e-24
ENSG00000115525	1.74552	7.11e-15	6.28e-14
ENSG00000090339	1.74638	1.67e-196	3.08e-194
ENSG00000007402	1.74827	1.78e-14	1.53e-13
ENSG00000197415	1.75126	2.07e-24	2.97e-23
ENSG00000116761	1.75161	3.31e-29	5.82e-28
ENSG00000189195	1.75516	4.85e-13	3.74e-12
ENSG00000139211	1.75563	8.68e-73	4.25e-71
ENSG00000143127	1.75643	2.41e-19	2.74e-18
ENSG00000134242	1.75702	0.000691299	0.00201828
ENSG00000143499	1.76201	7.01e-79	3.85e-77
ENSG00000162645	1.76238	2.85e-39	7.03e-38
ENSG00000100167	1.76275	3.18e-05	0.000114045
ENSG00000198353	1.76314	0.00204592	0.00548537
ENSG00000167642	1.7649	4.05e-148	4.97e-146
ENSG00000137709	1.76553	0.00803953	0.0190238
ENSG00000164142	1.76579	4.92e-26	7.56e-25
ENSG00000169594	1.76755	6.15e-09	3.44e-08
ENSG00000134326	1.77202	1.4e-30	2.58e-29
ENSG00000197930	1.77356	2.19e-129	2.19e-127
ENSG00000123119	1.77662	5.03e-05	0.000175392
ENSG00000101276	1.7819	8.87e-27	1.41e-25
ENSG00000168389	1.78379	1.47e-11	1.02e-10
ENSG00000091986	1.78455	1.16e-73	5.75e-72
ENSG00000168743	1.78499	5.11e-10	3.14e-09
ENSG00000164308	1.78631	1.06e-35	2.35e-34
ENSG00000154734	1.78953	2.58e-108	2.11e-106
ENSG00000076826	1.79267	8.94e-45	2.55e-43
ENSG00000124171	1.79647	8.72e-09	4.79e-08
ENSG00000137193	1.79717	1.7e-92	1.13e-90
ENSG00000127311	1.79732	1.18e-07	5.77e-07
ENSG00000288721	1.79796	2.58e-05	9.38e-05
ENSG00000128604	1.79924	1.61e-15	1.47e-14
ENSG00000056972	1.8009	1.03e-53	3.55e-52
ENSG00000163624	1.80145	2.69e-13	2.12e-12
ENSG00000205413	1.80606	2.62e-45	7.63e-44
ENSG00000095370	1.80735	0.000798422	0.0023038
ENSG00000116661	1.80795	4e-33	8.07e-32
ENSG00000258659	1.80915	9.75e-06	3.75e-05
ENSG00000176641	1.80922	4.31e-16	4.06e-15
ENSG00000196421	1.8101	0.0143426	0.0319439
ENSG00000272398	1.81115	3.2e-91	2.11e-89
ENSG00000151702	1.81304	2.82e-08	1.47e-07
ENSG00000150667	1.81418	0.00842789	0.0198899
ENSG00000086619	1.81649	1.78e-13	1.42e-12
ENSG00000146232	1.81677	1.18e-59	4.54e-58
ENSG00000006459	1.81725	1.41e-27	2.33e-26
ENSG00000162572	1.8239	1.93e-35	4.24e-34
ENSG00000206538	1.82543	1.84e-16	1.78e-15
ENSG00000138449	1.82582	8.93e-18	9.28e-17
ENSG00000172216	1.82876	1.06e-133	1.14e-131
ENSG00000145779	1.83135	1.03e-26	1.63e-25
ENSG00000170873	1.83432	2.13e-12	1.57e-11
ENSG00000180777	1.8375	7.48e-09	4.14e-08
ENSG00000134285	1.84388	2.65e-08	1.39e-07
ENSG00000197632	1.84453	2.01e-12	1.48e-11
ENSG00000145107	1.84682	2.57e-51	8.52e-50
ENSG00000215695	1.84717	0.00532986	0.0131181
ENSG00000184307	1.84951	1.65e-23	2.26e-22
ENSG00000117298	1.85063	3.29e-152	4.18e-150
ENSG00000123612	1.85148	3.67e-05	0.000130417
ENSG00000182853	1.85415	0.00192234	0.00517371
ENSG00000073150	1.85423	7.82e-21	9.51e-20
ENSG00000107796	1.8602	0.000368767	0.0011283
ENSG00000114771	1.8625	0.0193004	0.0415939
ENSG00000008083	1.86935	2.1e-79	1.17e-77
ENSG00000197329	1.86972	3.31e-31	6.24e-30
ENSG00000166924	1.87082	6.84e-08	3.42e-07
ENSG00000143847	1.87357	1.57e-11	1.09e-10
ENSG00000137285	1.87402	1.49e-16	1.45e-15
ENSG00000160781	1.87447	2.36e-06	9.79e-06
ENSG00000108679	1.87461	1.05e-227	2.37e-225
ENSG00000116667	1.87553	2.16e-13	1.72e-12
ENSG00000187994	1.87607	1.63e-05	6.11e-05
ENSG00000185278	1.87662	0.00242423	0.00639735
ENSG00000116668	1.87714	0.00113789	0.00319454
ENSG00000145287	1.87741	1.97e-05	7.28e-05
ENSG00000204642	1.88029	9.3e-14	7.55e-13
ENSG00000273213	1.88136	0.00703685	0.0168825
ENSG00000142273	1.88165	1.74e-14	1.49e-13
ENSG00000137449	1.88174	6.16e-49	1.92e-47
ENSG00000187837	1.88301	8.13e-107	6.56e-105
ENSG00000054690	1.8846	6.96e-21	8.48e-20
ENSG00000082126	1.88506	2.64e-11	1.8e-10
ENSG00000136167	1.88584	3.72e-133	3.91e-131
ENSG00000172716	1.8938	6.59e-16	6.16e-15
ENSG00000064300	1.89429	5.44e-05	0.000188726
ENSG00000185436	1.89455	7.56e-40	1.9e-38
ENSG00000143512	1.89616	3.35e-06	1.37e-05
ENSG00000120093	1.89794	2.78e-33	5.65e-32
ENSG00000203867	1.89812	2.05e-07	9.73e-07
ENSG00000114279	1.90378	0.0052688	0.0129773
ENSG00000178104	1.90899	5.64e-183	9.74e-181
ENSG00000150722	1.91391	0.000908907	0.00259648
ENSG00000082397	1.9152	6.52e-159	9.05e-157
ENSG00000163565	1.91763	2.98e-55	1.06e-53
ENSG00000182197	1.92205	9.28e-204	1.79e-201
ENSG00000169435	1.92232	0.000333515	0.001029
ENSG00000167306	1.92564	3.24e-54	1.12e-52
ENSG00000126709	1.92914	7.49e-89	4.77e-87
ENSG00000070759	1.93336	6.24e-14	5.14e-13
ENSG00000090530	1.93411	1.28e-30	2.37e-29
ENSG00000074317	1.9343	4.22e-07	1.93e-06
ENSG00000180818	1.93464	6.07e-09	3.4e-08
ENSG00000131015	1.93997	9.91e-22	1.24e-20
ENSG00000137878	1.94079	6.64e-16	6.21e-15
ENSG00000138685	1.9445	6.61e-62	2.68e-60
ENSG00000140254	1.94555	0.00539805	0.0132647
ENSG00000115844	1.94718	2.46e-08	1.3e-07
ENSG00000187210	1.94753	0.000682585	0.00199541
ENSG00000271793	1.94753	0.00448093	0.0112129
ENSG00000181722	1.94753	1.26e-07	6.11e-07
ENSG00000136052	1.94844	2.98e-34	6.22e-33
ENSG00000146648	1.95178	3.43e-163	4.96e-161
ENSG00000143322	1.95316	1.7e-47	5.17e-46
ENSG00000163171	1.95795	9.31e-106	7.33e-104
ENSG00000127863	1.95842	1.25e-59	4.82e-58
ENSG00000197757	1.95872	3.78e-26	5.84e-25
ENSG00000110002	1.96063	0.0013577	0.00375865
ENSG00000151632	1.96083	0.00231235	0.00612118
ENSG00000142178	1.96455	1.71e-49	5.37e-48
ENSG00000158470	1.9659	4.27e-173	6.63e-171
ENSG00000157557	1.96722	3.54e-169	5.3e-167
ENSG00000274641	1.9718	0.0152463	0.0337156
ENSG00000025039	1.97704	3.32e-11	2.24e-10
ENSG00000173269	1.97785	6.99e-08	3.49e-07
ENSG00000110031	1.98121	1.31e-89	8.45e-88
ENSG00000135842	1.98586	5.15e-41	1.33e-39
ENSG00000164463	1.98635	4.36e-29	7.62e-28
ENSG00000112715	1.98871	4.3e-144	5.06e-142
ENSG00000145040	1.98886	0.00145601	0.00400788
ENSG00000129214	1.99149	0.00610095	0.014822
ENSG00000126368	1.99203	1.57e-80	8.86e-79
ENSG00000081026	1.99729	9.91e-30	1.77e-28
ENSG00000197181	2	0.00235739	0.00623067
ENSG00000150275	2	0.00276365	0.00720098
ENSG00000275993	2.00026	2.4e-98	1.75e-96
ENSG00000138772	2.00087	5.21e-101	3.9e-99
ENSG00000153029	2.00489	1.32e-20	1.58e-19
ENSG00000088881	2.00679	2.87e-09	1.66e-08
ENSG00000198133	2.00922	3.67e-12	2.65e-11
ENSG00000177679	2.00998	0.000789558	0.00228211
ENSG00000108342	2.01486	1.14e-21	1.43e-20
ENSG00000284820	2.01707	3.36e-05	0.000120108
ENSG00000189067	2.0178	3.95e-14	3.29e-13
ENSG00000099812	2.01913	9.13e-74	4.54e-72
ENSG00000124145	2.02073	6.8e-226	1.5e-223
ENSG00000117600	2.02385	0.0125714	0.0284348
ENSG00000183876	2.02436	5.05e-20	5.89e-19
ENSG00000171729	2.0253	4.76e-43	1.3e-41
ENSG00000273173	2.02794	0.00951032	0.0222122
ENSG00000081181	2.02844	3.44e-19	3.87e-18
ENSG00000173917	2.02895	0.000127902	0.000420446
ENSG00000174136	2.02904	1.48e-156	1.96e-154
ENSG00000019549	2.03096	1.38e-61	5.57e-60
ENSG00000182585	2.03719	1.47e-18	1.61e-17
ENSG00000168918	2.03953	0.0232264	0.0490371
ENSG00000182379	2.04011	1.86e-20	2.22e-19
ENSG00000101298	2.04012	3.64e-180	6.1e-178
ENSG00000122877	2.04359	1.54e-11	1.07e-10
ENSG00000148154	2.04662	1.16e-72	5.66e-71
ENSG00000153707	2.04953	5.21e-07	2.36e-06
ENSG00000151917	2.0511	4.61e-08	2.36e-07
ENSG00000159208	2.05621	5.12e-69	2.33e-67
ENSG00000134070	2.05778	2.84e-120	2.67e-118
ENSG00000285932	2.06228	0.000948197	0.00270188
ENSG00000127528	2.06489	4.47e-27	7.16e-26
ENSG00000084636	2.06571	3.71e-13	2.89e-12
ENSG00000079393	2.06683	0.00938372	0.0219377
ENSG00000154914	2.06711	3.01e-12	2.19e-11
ENSG00000176845	2.06897	7.05e-12	4.99e-11
ENSG00000135333	2.0694	2.86e-24	4.08e-23
ENSG00000189337	2.06954	8.61e-09	4.73e-08
ENSG00000174469	2.07635	0.00420976	0.0105907
ENSG00000164520	2.08	0.00162644	0.00443661
ENSG00000147168	2.08092	8.02e-08	3.98e-07
ENSG00000182890	2.08558	0.000345709	0.00106429
ENSG00000235863	2.08953	8.86e-20	1.02e-18
ENSG00000181826	2.09072	1.64e-06	6.98e-06
ENSG00000050165	2.09192	0.0173561	0.0378569
ENSG00000016082	2.09343	1.71e-05	6.4e-05
ENSG00000112096	2.09491	4.43e-269	1.74e-266
ENSG00000062038	2.09837	2.32e-33	4.73e-32
ENSG00000186854	2.09906	3.8e-05	0.000134848
ENSG00000130766	2.09991	1.52e-104	1.18e-102
ENSG00000133401	2.10019	4.3e-25	6.35e-24
ENSG00000102032	2.10073	8.38e-06	3.26e-05
ENSG00000169994	2.10135	6.78e-69	3.05e-67
ENSG00000111012	2.10288	2.81e-07	1.31e-06
ENSG00000163661	2.10304	4.19e-237	1.07e-234
ENSG00000159167	2.11074	3.26e-87	2.02e-85
ENSG00000185101	2.11441	6.75e-12	4.79e-11
ENSG00000188290	2.11645	2.7e-77	1.43e-75
ENSG00000187193	2.12193	2.9e-18	3.11e-17
ENSG00000168528	2.12876	2.58e-91	1.71e-89
ENSG00000116260	2.13377	4.72e-249	1.51e-246
ENSG00000115226	2.13422	7.37e-14	6.04e-13
ENSG00000075340	2.1343	1.71e-06	7.24e-06
ENSG00000100626	2.13465	0.00868405	0.0204431
ENSG00000198944	2.1375	0.017132	0.0374405
ENSG00000027869	2.13839	3.73e-15	3.35e-14
ENSG00000225932	2.14526	0.000427626	0.0012925
ENSG00000205038	2.14684	9.07e-07	3.97e-06
ENSG00000145246	2.15056	7.51e-10	4.56e-09
ENSG00000144810	2.15362	4.83e-06	1.93e-05
ENSG00000158869	2.15528	0.00797531	0.0188824
ENSG00000169851	2.15576	1.77e-17	1.82e-16
ENSG00000183128	2.15622	5.24e-06	2.09e-05
ENSG00000157734	2.1565	0.000458809	0.00138073
ENSG00000163393	2.15692	7.32e-15	6.46e-14
ENSG00000117394	2.1621	4.33e-268	1.67e-265
ENSG00000185650	2.16775	4.44e-231	1.04e-228
ENSG00000119900	2.16993	2.79e-70	1.29e-68
ENSG00000163638	2.16993	0.014372	0.0319995
ENSG00000177989	2.17114	1.37e-07	6.62e-07
ENSG00000105327	2.17851	2.2e-13	1.75e-12
ENSG00000092929	2.17941	5.8e-97	4.06e-95
ENSG00000158156	2.18271	1.68e-117	1.49e-115
ENSG00000113645	2.18334	1.78e-106	1.43e-104
ENSG00000149380	2.18335	4.58e-22	5.92e-21
ENSG00000164342	2.18763	3.29e-09	1.9e-08
ENSG00000143153	2.18967	5.44e-120	5.06e-118
ENSG00000197461	2.19257	3.69e-34	7.68e-33
ENSG00000188582	2.19265	0.00451262	0.0112872
ENSG00000145901	2.19312	7.88e-234	1.91e-231
ENSG00000120708	2.19794	1.29e-10	8.34e-10
ENSG00000151229	2.19835	1.28e-58	4.81e-57
ENSG00000139597	2.2011	1.18e-06	5.1e-06
ENSG00000144230	2.20126	1.81e-11	1.24e-10
ENSG00000118257	2.20347	2.92e-59	1.11e-57
ENSG00000205978	2.20511	1.25e-05	4.74e-05
ENSG00000169962	2.21115	1.7e-06	7.19e-06
ENSG00000131018	2.21195	7.34e-32	1.41e-30
ENSG00000184922	2.2169	3.11e-59	1.18e-57
ENSG00000105376	2.21791	8.53e-09	4.69e-08
ENSG00000214575	2.21795	7.14e-17	7.05e-16
ENSG00000057657	2.21931	3.38e-08	1.75e-07
ENSG00000118495	2.22492	2.04e-61	8.25e-60
ENSG00000227507	2.22872	1.53e-27	2.51e-26
ENSG00000116711	2.23054	4.66e-48	1.42e-46
ENSG00000150630	2.23359	5.03e-225	1.09e-222
ENSG00000064886	2.23491	0.00267658	0.00699889
ENSG00000147614	2.23599	4.31e-08	2.21e-07
ENSG00000163531	2.2407	1.53e-78	8.31e-77
ENSG00000180263	2.24537	4.25e-44	1.19e-42
ENSG00000198125	2.24598	0.0124828	0.0282658
ENSG00000266302	2.24793	1.35e-07	6.55e-07
ENSG00000102265	2.24822	0	0
ENSG00000134827	2.24904	1.87e-16	1.81e-15
ENSG00000107742	2.25154	0.000461668	0.00138771
ENSG00000146938	2.26127	3.45e-14	2.9e-13
ENSG00000154153	2.26429	7.5e-14	6.14e-13
ENSG00000176771	2.26748	8.91e-16	8.25e-15
ENSG00000136867	2.26951	4.43e-32	8.63e-31
ENSG00000164171	2.272	1.83e-248	5.64e-246
ENSG00000135116	2.27302	4.86e-06	1.95e-05
ENSG00000241962	2.27302	0.000973753	0.00277051
ENSG00000138100	2.27462	2.18e-05	8e-05
ENSG00000175197	2.27737	2.24e-149	2.77e-147
ENSG00000134668	2.27922	1.65e-19	1.89e-18
ENSG00000163898	2.28069	1.51e-16	1.47e-15
ENSG00000118263	2.28125	1.6e-16	1.55e-15
ENSG00000153253	2.28264	1.46e-31	2.77e-30
ENSG00000138083	2.28293	2.55e-05	9.28e-05
ENSG00000140853	2.28758	4.59e-11	3.07e-10
ENSG00000186642	2.29123	1.48e-10	9.5e-10
ENSG00000197279	2.29988	1.06e-14	9.23e-14
ENSG00000165801	2.30387	9e-39	2.17e-37
ENSG00000198576	2.30444	5.1e-09	2.88e-08
ENSG00000196337	2.30812	0.00339308	0.00869776
ENSG00000077274	2.30933	0.000190753	0.000609878
ENSG00000115919	2.31025	2.07e-11	1.42e-10
ENSG00000140022	2.31194	9.2e-10	5.55e-09
ENSG00000128610	2.31234	3.46e-14	2.91e-13
ENSG00000134802	2.32079	5.06e-129	5.03e-127
ENSG00000125347	2.32152	1.44e-111	1.23e-109
ENSG00000067840	2.32193	4.07e-10	2.52e-09
ENSG00000110900	2.32193	0.000174874	0.000563364
ENSG00000164309	2.32193	0.0134967	0.0302375
ENSG00000130940	2.32455	7.65e-16	7.14e-15
ENSG00000254852	2.32707	0.00485877	0.0120745
ENSG00000132849	2.33697	6.98e-55	2.46e-53
ENSG00000144583	2.34019	5.2e-83	3.02e-81
ENSG00000189120	2.34546	1.15e-58	4.3e-57
ENSG00000157227	2.34669	0	0
ENSG00000134259	2.35072	1.25e-07	6.05e-07
ENSG00000069431	2.35755	2.02e-42	5.41e-41
ENSG00000162552	2.3584	2.37e-12	1.73e-11
ENSG00000141524	2.35891	9.96e-101	7.39e-99
ENSG00000113739	2.36112	2.07e-190	3.72e-188
ENSG00000125285	2.3643	1.22e-86	7.41e-85
ENSG00000047365	2.36725	2.13e-24	3.05e-23
ENSG00000072682	2.36803	2.86e-153	3.66e-151
ENSG00000115594	2.37362	8.61e-33	1.72e-31
ENSG00000215845	2.37504	0.00122167	0.0034122
ENSG00000125731	2.3751	1.41e-57	5.19e-56
ENSG00000129680	2.37672	1.19e-06	5.13e-06
ENSG00000186907	2.37726	5.52e-55	1.95e-53
ENSG00000174370	2.37727	2.82e-09	1.63e-08
ENSG00000285053	2.37763	2.41e-09	1.41e-08
ENSG00000286190	2.37799	1.58e-07	7.56e-07
ENSG00000153237	2.37851	0.0166929	0.0365563
ENSG00000085831	2.38027	2.48e-09	1.44e-08
ENSG00000103647	2.38466	0.0190521	0.0411469
ENSG00000011422	2.38867	4.35e-252	1.44e-249
ENSG00000184574	2.39072	8.1e-09	4.47e-08
ENSG00000147082	2.39232	0.0210116	0.0448759
ENSG00000095383	2.39262	2.83e-29	4.97e-28
ENSG00000115896	2.39855	0.0036169	0.00921288
ENSG00000140285	2.39855	0.0114382	0.0261732
ENSG00000108798	2.39993	0.0104086	0.0240315
ENSG00000139278	2.40017	3.87e-82	2.23e-80
ENSG00000188112	2.40304	4.51e-11	3.02e-10
ENSG00000130675	2.40439	1.71e-06	7.25e-06
ENSG00000144331	2.40599	9.49e-27	1.51e-25
ENSG00000179148	2.40928	3.49e-20	4.1e-19
ENSG00000166145	2.41078	3.53e-173	5.53e-171
ENSG00000162616	2.42096	7.66e-20	8.89e-19
ENSG00000121858	2.42368	1.91e-06	8.01e-06
ENSG00000165905	2.42697	9.71e-14	7.87e-13
ENSG00000165795	2.42732	5.73e-09	3.22e-08
ENSG00000172183	2.4416	2.71e-98	1.96e-96
ENSG00000171195	2.44252	6.92e-05	0.000236256
ENSG00000089820	2.44317	1.74e-07	8.3e-07
ENSG00000144724	2.44537	1.35e-31	2.57e-30
ENSG00000184588	2.44708	2.05e-09	1.2e-08
ENSG00000154319	2.44904	1.11e-13	9e-13
ENSG00000134548	2.4541	8.18e-15	7.19e-14
ENSG00000196754	2.45573	5.12e-70	2.36e-68
ENSG00000171860	2.45651	6.42e-08	3.23e-07
ENSG00000091622	2.45943	2.43e-07	1.14e-06
ENSG00000212993	2.45943	0.00750987	0.0178855
ENSG00000044524	2.46297	6.45e-08	3.24e-07
ENSG00000136630	2.46318	5.64e-66	2.44e-64
ENSG00000174125	2.46512	2.34e-08	1.23e-07
ENSG00000134569	2.46538	3.53e-12	2.55e-11
ENSG00000164125	2.46949	1.79e-06	7.55e-06
ENSG00000134709	2.47045	7.98e-29	1.37e-27
ENSG00000198948	2.47168	0.000243856	0.000769053
ENSG00000165591	2.47265	9.69e-15	8.45e-14
ENSG00000168209	2.47604	9.9e-141	1.15e-138
ENSG00000185499	2.47605	2.65e-12	1.93e-11
ENSG00000187134	2.47721	1.13e-25	1.71e-24
ENSG00000154274	2.47963	6.88e-12	4.87e-11
ENSG00000114270	2.48308	1.26e-18	1.38e-17
ENSG00000138769	2.48308	9.98e-07	4.34e-06
ENSG00000100906	2.48528	4.49e-290	2e-287
ENSG00000047662	2.48543	0.0124988	0.0282941
ENSG00000113083	2.49185	5.75e-17	5.7e-16
ENSG00000166428	2.4975	0.0200467	0.0430051
ENSG00000106823	2.49825	0.00099299	0.00281908
ENSG00000213085	2.5025	6.73e-08	3.37e-07
ENSG00000196867	2.50901	0.00278728	0.00725474
ENSG00000059728	2.51376	4.45e-72	2.15e-70
ENSG00000162676	2.51937	0.0082547	0.0195029
ENSG00000137571	2.52253	1.27e-20	1.53e-19
ENSG00000185432	2.54102	1.07e-06	4.66e-06
ENSG00000135925	2.54611	1.29e-07	6.24e-07
ENSG00000136274	2.55065	5.2e-19	5.8e-18
ENSG00000229474	2.55394	4.95e-05	0.000172624
ENSG00000137819	2.55398	4.4e-63	1.83e-61
ENSG00000116852	2.55738	1.83e-18	1.99e-17
ENSG00000184545	2.56049	8.65e-26	1.32e-24
ENSG00000037965	2.56131	1.78e-12	1.32e-11
ENSG00000150687	2.56511	4.7e-254	1.59e-251
ENSG00000162777	2.57766	0.000178395	0.000573835
ENSG00000105894	2.58013	1.02e-35	2.27e-34
ENSG00000182752	2.58496	0.000801307	0.00231094
ENSG00000154736	2.58496	0.00818118	0.0193346
ENSG00000075223	2.59447	1.46e-136	1.6e-134
ENSG00000008517	2.60104	5.02e-120	4.7e-118
ENSG00000187140	2.60288	2.56e-06	1.06e-05
ENSG00000204525	2.60481	1.33e-194	2.42e-192
ENSG00000167244	2.60627	7.73e-10	4.7e-09
ENSG00000134470	2.60746	4.85e-23	6.5e-22
ENSG00000135828	2.6105	2.05e-07	9.71e-07
ENSG00000133466	2.62118	8.97e-08	4.43e-07
ENSG00000167034	2.62583	3.43e-14	2.88e-13
ENSG00000185215	2.62942	3.44e-226	7.67e-224
ENSG00000153976	2.63346	1.61e-08	8.63e-08
ENSG00000118946	2.63472	1.39e-05	5.25e-05
ENSG00000184163	2.63631	0.0234526	0.0494715
ENSG00000158246	2.63928	3.89e-33	7.88e-32
ENSG00000101441	2.64309	2.94e-07	1.37e-06
ENSG00000196189	2.64386	0.000188086	0.000602031
ENSG00000174016	2.64909	0.00344952	0.00883292
ENSG00000125657	2.65394	2.63e-46	7.76e-45
ENSG00000137801	2.66039	0	0
ENSG00000269533	2.66218	0.00733957	0.0175268
ENSG00000215262	2.66297	0.0233495	0.0492663
ENSG00000124102	2.66405	4.67e-207	9.19e-205
ENSG00000123610	2.66588	3.92e-05	0.000138725
ENSG00000183671	2.66776	9.14e-10	5.52e-09
ENSG00000263155	2.6681	7.17e-36	1.6e-34
ENSG00000105642	2.67243	0.00703401	0.0168804
ENSG00000071073	2.67377	5.66e-10	3.47e-09
ENSG00000204131	2.67807	0.00500902	0.0123915
ENSG00000171450	2.67847	7.61e-17	7.49e-16
ENSG00000081138	2.68012	5.58e-35	1.2e-33
ENSG00000197142	2.69188	0.00197696	0.0053106
ENSG00000104413	2.69459	1.37e-05	5.19e-05
ENSG00000170775	2.69666	6.59e-42	1.75e-40
ENSG00000135378	2.69983	1.05e-50	3.41e-49
ENSG00000122367	2.70044	0.00216238	0.00576022
ENSG00000112812	2.7014	5.14e-28	8.63e-27
ENSG00000003147	2.70426	1.36e-06	5.83e-06
ENSG00000151014	2.70617	4.73e-83	2.76e-81
ENSG00000088726	2.71565	9.55e-13	7.2e-12
ENSG00000091592	2.71832	9.35e-23	1.25e-21
ENSG00000244588	2.71862	4.92e-15	4.39e-14
ENSG00000125775	2.72022	1.53e-07	7.36e-07
ENSG00000181885	2.7212	1.82e-25	2.73e-24
ENSG00000165312	2.72384	6.33e-72	3.05e-70
ENSG00000169083	2.72792	5.54e-05	0.000191901
ENSG00000273331	2.72855	0.0077051	0.0183092
ENSG00000023445	2.7313	6.33e-128	6.23e-126
ENSG00000169403	2.7323	6.03e-07	2.71e-06
ENSG00000163545	2.73316	3.79e-82	2.19e-80
ENSG00000163874	2.7362	2.83e-145	3.39e-143
ENSG00000125726	2.7363	2e-56	7.26e-55
ENSG00000187595	2.73697	0.00073291	0.00212892
ENSG00000165959	2.73929	0.00134059	0.00371316
ENSG00000119888	2.74171	2.31e-110	1.94e-108
ENSG00000281406	2.74496	6.94e-09	3.86e-08
ENSG00000149131	2.74723	0.0157372	0.0346743
ENSG00000013297	2.75041	0	0
ENSG00000085741	2.75174	8.48e-05	0.000286196
ENSG00000137857	2.75743	9e-07	3.95e-06
ENSG00000178597	2.76553	0.0219992	0.0467142
ENSG00000137462	2.76653	1.88e-23	2.58e-22
ENSG00000143036	2.77426	8.41e-09	4.63e-08
ENSG00000172020	2.78022	0.00226647	0.00601008
ENSG00000178150	2.78136	0.000638727	0.00187465
ENSG00000159388	2.78182	6.33e-11	4.2e-10
ENSG00000133985	2.78329	8.14e-30	1.46e-28
ENSG00000101493	2.81511	1.38e-17	1.42e-16
ENSG00000104892	2.81515	1.21e-41	3.19e-40
ENSG00000133321	2.81533	1.53e-32	3.03e-31
ENSG00000152377	2.81599	0	0
ENSG00000172789	2.81831	3.6e-09	2.06e-08
ENSG00000164741	2.82425	4.73e-34	9.8e-33
ENSG00000168032	2.82972	1.35e-32	2.68e-31
ENSG00000173762	2.83188	0.000518534	0.00154492
ENSG00000074211	2.83289	5.03e-16	4.74e-15
ENSG00000092421	2.83825	0.00013938	0.00045517
ENSG00000182742	2.84276	0.000540944	0.00160604
ENSG00000152952	2.84392	5.6e-236	1.37e-233
ENSG00000162733	2.848	0.00424233	0.0106679
ENSG00000158825	2.84803	4.01e-119	3.67e-117
ENSG00000152766	2.85415	0.000251203	0.000790161
ENSG00000026103	2.85733	5.31e-40	1.34e-38
ENSG00000149573	2.87313	2.28e-16	2.19e-15
ENSG00000105388	2.87447	0.00213974	0.00570619
ENSG00000109452	2.88194	4.18e-56	1.5e-54
ENSG00000105825	2.88243	0	0
ENSG00000161638	2.88382	0	0
ENSG00000128016	2.88493	4.66e-56	1.67e-54
ENSG00000197646	2.89031	7.21e-13	5.48e-12
ENSG00000120217	2.89178	5.32e-47	1.6e-45
ENSG00000131196	2.8987	9.75e-44	2.71e-42
ENSG00000175513	2.9023	0.00734314	0.0175328
ENSG00000054179	2.90689	2.18e-06	9.09e-06
ENSG00000137142	2.90689	0.0132573	0.0297565
ENSG00000161921	2.90952	7.87e-45	2.26e-43
ENSG00000117114	2.91045	1.07e-11	7.48e-11
ENSG00000187634	2.91754	0.012833	0.02895
ENSG00000148926	2.92334	2.34e-75	1.2e-73
ENSG00000184371	2.9245	1.36e-87	8.52e-86
ENSG00000186832	2.92527	3.37e-07	1.56e-06
ENSG00000186654	2.92811	1.3e-19	1.49e-18
ENSG00000150551	2.92838	6.03e-142	7.04e-140
ENSG00000141448	2.93598	1.71e-175	2.73e-173
ENSG00000149418	2.93778	4.35e-18	4.62e-17
ENSG00000119514	2.94281	2.05e-50	6.61e-49
ENSG00000138964	2.94596	0.0111449	0.0255711
ENSG00000135525	2.94906	2.13e-57	7.84e-56
ENSG00000146950	2.95842	2.3e-47	6.93e-46
ENSG00000114854	2.96347	0.0206622	0.044219
ENSG00000152611	2.96963	0.00958849	0.0223701
ENSG00000078401	2.96994	3.95e-15	3.54e-14
ENSG00000120129	2.97013	3.42e-136	3.72e-134
ENSG00000111344	2.974	0.0195839	0.0421403
ENSG00000130768	2.9821	1.99e-49	6.23e-48
ENSG00000147394	2.99667	0	0
ENSG00000198771	3	0.00732225	0.0174903
ENSG00000173894	3.0007	2.04e-74	1.02e-72
ENSG00000131746	3.00105	1.36e-50	4.4e-49
ENSG00000197822	3.00177	7.03e-25	1.03e-23
ENSG00000175274	3.00518	8.59e-79	4.71e-77
ENSG00000172602	3.01433	3.83e-24	5.44e-23
ENSG00000125895	3.0154	1.07e-29	1.9e-28
ENSG00000221867	3.01707	0.000673871	0.00197246
ENSG00000189334	3.01719	3.01e-07	1.4e-06
ENSG00000163739	3.01929	0	0
ENSG00000155629	3.0199	7.19e-17	7.1e-16
ENSG00000085117	3.02313	5.95e-43	1.62e-41
ENSG00000198947	3.02385	2.79e-55	9.9e-54
ENSG00000122861	3.02397	0	0
ENSG00000176406	3.02554	2.32e-08	1.23e-07
ENSG00000135636	3.0276	3.64e-236	9.05e-234
ENSG00000136859	3.02975	0.00454289	0.0113562
ENSG00000188672	3.04439	5.18e-05	0.000180065
ENSG00000261272	3.04439	0.00233613	0.00617736
ENSG00000065618	3.04731	1.52e-14	1.31e-13
ENSG00000198185	3.04876	8.94e-12	6.28e-11
ENSG00000111879	3.05585	1.83e-06	7.72e-06
ENSG00000163827	3.05889	6.78e-05	0.000231969
ENSG00000141682	3.06334	0	0
ENSG00000164181	3.06413	2.4e-10	1.52e-09
ENSG00000189280	3.06711	0.000997056	0.00282967
ENSG00000108375	3.06722	1.02e-25	1.54e-24
ENSG00000151474	3.07399	7.2e-40	1.81e-38
ENSG00000196358	3.09811	1.08e-48	3.34e-47
ENSG00000121297	3.09954	0.00274929	0.00716907
ENSG00000085552	3.10274	1.2e-30	2.23e-29
ENSG00000140832	3.11548	0.000654	0.00191648
ENSG00000116299	3.1224	1.03e-06	4.5e-06
ENSG00000120594	3.12928	0.0143451	0.0319439
ENSG00000153093	3.13465	3.09e-17	3.11e-16
ENSG00000153294	3.1348	2.2e-26	3.43e-25
ENSG00000115297	3.13822	5.7e-11	3.78e-10
ENSG00000168811	3.13871	4.87e-13	3.76e-12
ENSG00000130762	3.14012	1.26e-30	2.33e-29
ENSG00000188910	3.14131	7.75e-170	1.17e-167
ENSG00000164794	3.14434	5.08e-62	2.07e-60
ENSG00000186479	3.14568	3.55e-09	2.04e-08
ENSG00000134258	3.14684	0.00699498	0.0167987
ENSG00000169184	3.14839	3.99e-43	1.09e-41
ENSG00000107485	3.14994	5.44e-18	5.73e-17
ENSG00000188883	3.16146	0.000202908	0.000645932
ENSG00000184060	3.16993	4.95e-06	1.98e-05
ENSG00000077092	3.16993	0.0011523	0.00323017
ENSG00000185924	3.16993	0.00154939	0.00424421
ENSG00000111817	3.17572	2.67e-52	9.05e-51
ENSG00000164220	3.18688	6.85e-14	5.63e-13
ENSG00000127329	3.18982	9.79e-06	3.76e-05
ENSG00000163520	3.1964	8.05e-06	3.14e-05
ENSG00000111186	3.20014	0.000179958	0.000578642
ENSG00000148346	3.20682	5.13e-16	4.83e-15
ENSG00000129521	3.20811	3.13e-08	1.63e-07
ENSG00000182866	3.20945	3.94e-14	3.29e-13
ENSG00000105877	3.21299	3.34e-13	2.61e-12
ENSG00000155465	3.21299	0.00151916	0.00416611
ENSG00000009950	3.21299	0.00259187	0.00679945
ENSG00000138435	3.21573	1.4e-07	6.77e-07
ENSG00000196549	3.22596	1.48e-67	6.47e-66
ENSG00000107201	3.22819	1.31e-181	2.22e-179
ENSG00000105699	3.22903	4.09e-98	2.94e-96
ENSG00000111490	3.23266	6.03e-14	4.97e-13
ENSG00000167723	3.23829	2.35e-34	4.91e-33
ENSG00000115009	3.23855	5.2e-12	3.72e-11
ENSG00000053747	3.24001	0	0
ENSG00000116016	3.24492	9.43e-163	1.34e-160
ENSG00000152580	3.24793	9.34e-07	4.08e-06
ENSG00000150361	3.24793	0.0132899	0.0298059
ENSG00000170382	3.25298	9.27e-07	4.06e-06
ENSG00000151778	3.26209	0.000686229	0.00200537
ENSG00000182795	3.26386	6.23e-98	4.45e-96
ENSG00000165078	3.27189	8.57e-10	5.18e-09
ENSG00000101307	3.27536	9.95e-86	6.01e-84
ENSG00000128284	3.27586	1.34e-11	9.3e-11
ENSG00000125878	3.27745	1.92e-06	8.05e-06
ENSG00000171533	3.27818	2.3e-26	3.58e-25
ENSG00000105549	3.28951	0.0152551	0.0337306
ENSG00000260027	3.28951	0.00171229	0.00465502
ENSG00000151789	3.2919	1.96e-101	1.48e-99
ENSG00000011465	3.29546	0.0170447	0.037269
ENSG00000128271	3.29805	1.28e-16	1.24e-15
ENSG00000140009	3.31325	8.82e-20	1.02e-18
ENSG00000038427	3.32193	4e-20	4.68e-19
ENSG00000107099	3.32193	5.11e-15	4.55e-14
ENSG00000052344	3.32193	2.16e-07	1.02e-06
ENSG00000066032	3.32193	0.00547204	0.0134251
ENSG00000095739	3.32548	1.55e-33	3.19e-32
ENSG00000163017	3.32667	6.68e-23	8.94e-22
ENSG00000100558	3.32814	1.71e-282	7.42e-280
ENSG00000168016	3.3356	6.13e-152	7.74e-150
ENSG00000079385	3.3499	1.01e-51	3.35e-50
ENSG00000086548	3.35614	6.81e-08	3.41e-07
ENSG00000189001	3.3566	4.78e-08	2.44e-07
ENSG00000167178	3.35755	0.00744485	0.0177414
ENSG00000139329	3.36364	7.47e-22	9.48e-21
ENSG00000154721	3.36923	0.000726733	0.00211207
ENSG00000105939	3.37174	1.38e-294	6.3e-292
ENSG00000096696	3.38736	2.2e-216	4.5e-214
ENSG00000187608	3.39482	0	0
ENSG00000142871	3.39738	0	0
ENSG00000011677	3.4021	0.0031915	0.00821684
ENSG00000163499	3.41879	0.000259985	0.000815511
ENSG00000167077	3.42146	0.0115039	0.0262985
ENSG00000185745	3.42169	6.3e-298	2.96e-295
ENSG00000146955	3.44057	0.0136947	0.0306407
ENSG00000162894	3.44576	4.26e-51	1.4e-49
[truncated: 441 more rows]

## Sheet: RIP-seq
Geneid	Type	PC_3_IP	PC_3_input	logFC	logCPM	PValue	FDR
KAT6B	protein_coding;retained_intron;nonsense_mediated_decay;processed_transcript	110.419	18.3355	2.59028	11.0307	6.31114e-33	2.19473e-30
MAP4K4	protein_coding;processed_transcript;retained_intron	258.235	128.662	1.0051	11.1761	1.11234e-06	4.10977e-06
NCL	protein_coding;retained_intron	449.844	81.5789	2.46315	10.8233	3.22928e-30	8.8753e-28
HSP90AA1	protein_coding;nonsense_mediated_decay;retained_intron	585.586	169.417	1.7893	10.91	1.92899e-17	6.66734e-16
HDLBP	protein_coding;retained_intron;processed_transcript	217.707	90.5538	1.26554	10.8721	1.07305e-09	7.2703e-09
HSP90AB1	protein_coding	852.856	393.072	1.11751	10.8584	6.5635e-08	3.1267e-07
PRRC2C	processed_transcript;protein_coding;retained_intron	175.504	55.7143	1.65538	10.6782	2.93287e-15	6.27052e-14
NRP1	protein_coding	202.225	92.454	1.12915	10.7294	4.82813e-08	2.35937e-07
PALM2AKAP2	protein_coding;retained_intron;nonsense_mediated_decay;processed_transcript	110.339	40.0931	1.46052	10.43	2.51572e-12	2.89898e-11
CENPB	protein_coding	666.19	162.535	2.03519	10.2259	9.15532e-22	8.25432e-20
ARHGAP29	retained_intron;nonsense_mediated_decay;protein_coding;processed_transcript	89.2598	40.2931	1.14748	10.2167	2.97085e-08	1.51204e-07
ACTN1	protein_coding;retained_intron;processed_transcript	147.331	50.813	1.53579	10.042	2.02333e-13	2.9243e-12
ST3GAL1	protein_coding;retained_intron;processed_transcript	173.266	69.8624	1.3104	10.0716	2.86128e-10	2.15926e-09
MPRIP	protein_coding;processed_transcript;retained_intron	82.471	29.0097	1.50735	10.0027	5.32361e-13	7.03757e-12
HNRNPA2B1	protein_coding;processed_transcript;nonsense_mediated_decay;retained_intron	163.736	68.9996	1.24671	10.0747	1.86915e-09	1.20782e-08
NFE2L1	protein_coding;processed_transcript	244.337	95.6067	1.35368	9.96577	7.65623e-11	6.53618e-10
LRRC59	protein_coding	309.726	154.471	1.00365	10.0413	1.15968e-06	4.26801e-06
ANTXR2	protein_coding;nonsense_mediated_decay;processed_transcript	138.391	68.6473	1.01148	10.0172	9.60724e-07	3.60748e-06
PKM	retained_intron;protein_coding;nonsense_mediated_decay	157.478	57.7494	1.44727	9.84926	3.92231e-12	4.34801e-11
AKAP12	protein_coding;processed_transcript	147.676	69.1762	1.09409	9.89403	1.2188e-07	5.50644e-07
EIF4G1	protein_coding;nonsense_mediated_decay;retained_intron	146.554	44.7113	1.71272	9.70913	3.62677e-16	9.18991e-15
MYH9	protein_coding;processed_transcript;retained_intron	142.865	36.9619	1.95054	9.64583	3.21419e-20	2.12286e-18
PLEC	protein_coding;retained_intron	73.6329	22.3363	1.72096	9.67129	2.66885e-16	6.99649e-15
SMARCA4	protein_coding;nonsense_mediated_decay;retained_intron;processed_transcript	78.2787	19.2713	2.02216	9.5782	1.62984e-21	1.40977e-19
HIPK2	protein_coding	77.696	29.6742	1.38863	9.71204	2.58322e-11	2.44409e-10
DLG5	protein_coding;retained_intron;processed_transcript;nonsense_mediated_decay	113.256	33.8327	1.74309	9.59296	1.16345e-16	3.35451e-15
MAP1B	protein_coding;processed_transcript;nonsense_mediated_decay	93.7584	26.8492	1.80406	9.56275	1.1267e-17	4.18277e-16
MYOF	nonsense_mediated_decay;protein_coding;retained_intron;processed_transcript	132.885	58.0804	1.19406	9.66301	8.36151e-09	4.71476e-08
CDC37	protein_coding;retained_intron;nonsense_mediated_decay	368.185	132.944	1.46961	9.57415	1.89527e-12	2.23963e-11
GOLGA3	protein_coding;nonsense_mediated_decay;processed_transcript	104.962	35.4527	1.5659	9.54168	7.24764e-14	1.14246e-12
ENO1	protein_coding;retained_intron;nonsense_mediated_decay;processed_transcript	212.484	100.726	1.07692	9.674	1.89861e-07	8.25105e-07
PPP1R9B	protein_coding;processed_transcript	248.464	79.4632	1.64468	9.47603	4.44685e-15	9.02076e-14
EIF3A	protein_coding;retained_intron	148.706	36.4189	2.0297	9.3605	1.19891e-21	1.06961e-19
SPRY4	protein_coding;retained_intron;processed_transcript	157.79	45.6053	1.79073	9.38085	1.90209e-17	6.58771e-16
NCOR2	protein_coding;retained_intron	73.5701	17.1483	2.10105	9.30823	5.65983e-23	6.1429e-21
BPTF	protein_coding;retained_intron;processed_transcript	67.7686	18.2831	1.8901	9.34554	3.80352e-19	1.98202e-17
HUWE1	protein_coding;retained_intron;nonsense_mediated_decay;processed_transcript	58.7957	22.0033	1.41799	9.45564	1.021e-11	1.04429e-10
TPM4	protein_coding;nonsense_mediated_decay;processed_transcript;retained_intron	78.7575	32.3575	1.28331	9.42536	6.48961e-10	4.59422e-09
ANKRD11	protein_coding;nonsense_mediated_decay;retained_intron;processed_transcript	49.0728	11.2209	2.12873	9.20148	1.70749e-23	2.04899e-21
GOLGA4	protein_coding;processed_transcript;retained_intron	88.2263	37.5107	1.2339	9.39888	2.73066e-09	1.70504e-08
FLNA	nonsense_mediated_decay;protein_coding;processed_transcript;retained_intron	88.4223	28.1618	1.65067	9.27704	3.60621e-15	7.4575e-14
AHNAK2	retained_intron;protein_coding	49.5924	12.9181	1.94072	9.1979	4.91954e-20	3.09332e-18
ANP32B	protein_coding;processed_transcript	498.157	180.65	1.4634	9.31	2.34319e-12	2.71619e-11
PYGB	protein_coding;processed_transcript	206.009	73.9334	1.47841	9.28485	1.42807e-12	1.72952e-11
SF3B2	processed_transcript;protein_coding;retained_intron	93.2774	36.2286	1.3644	9.30903	5.57001e-11	4.86983e-10
CHMP4B	protein_coding	556.66	273.85	1.02341	9.37781	7.24298e-07	2.79105e-06
CLIP1	protein_coding;retained_intron;nonsense_mediated_decay;processed_transcript	47.8147	15.0039	1.67211	9.18729	1.65782e-15	3.70726e-14
ANXA2	protein_coding;retained_intron;nonsense_mediated_decay;processed_transcript	100.032	44.3358	1.17391	9.3135	1.46756e-08	7.92624e-08
GOLGB1	protein_coding;nonsense_mediated_decay;processed_transcript	73.5853	32.7033	1.16998	9.30058	1.63484e-08	8.71917e-08
DBN1	protein_coding;retained_intron	169.944	59.056	1.5249	9.19518	3.00264e-13	4.17333e-12
NIN	protein_coding;nonsense_mediated_decay;retained_intron;processed_transcript	61.5901	23.1853	1.40949	9.19469	1.35023e-11	1.35341e-10
AHNAK	protein_coding;processed_transcript	43.5199	14.7873	1.55732	9.14861	9.88978e-14	1.51548e-12
SULF2	processed_transcript;protein_coding;retained_intron	122.014	48.4297	1.33308	9.14814	1.46718e-10	1.18656e-09
SPTBN1	protein_coding;retained_intron	43.5056	11.8286	1.87892	8.9976	6.0711e-19	2.98131e-17
AP3D1	protein_coding;retained_intron;processed_transcript;nonsense_mediated_decay	93.1948	33.9447	1.45706	9.09691	2.90581e-12	3.31204e-11
TNIP1	protein_coding;retained_intron;nonsense_mediated_decay;processed_transcript	138.505	47.5222	1.54326	9.07381	1.61041e-13	2.36972e-12
RIN2	processed_transcript;protein_coding	96.8365	36.7549	1.39761	9.11022	1.9751e-11	1.90252e-10
CLIP2	protein_coding;retained_intron	107.648	30.1645	1.83539	8.98936	3.4101e-18	1.43144e-16
PSMD2	protein_coding;processed_transcript;retained_intron;nonsense_mediated_decay	158.281	71.2991	1.15053	9.1533	2.77985e-08	1.42077e-07
SSRP1	retained_intron;protein_coding	122.568	56.0444	1.12894	9.14459	4.95164e-08	2.41419e-07
SETD5	nonsense_mediated_decay;protein_coding;retained_intron;processed_transcript	62.0117	17.7823	1.80209	8.94807	1.25297e-17	4.56211e-16
CTTN	protein_coding;retained_intron;processed_transcript;nonsense_mediated_decay	110.041	45.1057	1.28666	9.07442	5.92962e-10	4.22235e-09
TOP1	protein_coding	203.051	76.0571	1.41668	9.02553	1.07856e-11	1.09789e-10
NBPF1	protein_coding;nonsense_mediated_decay;processed_transcript	61.0517	22.4477	1.44346	8.99406	4.54817e-12	4.98398e-11
SEPTIN9	protein_coding;nonsense_mediated_decay;processed_transcript;retained_intron	53.278	21.8356	1.28686	9.01511	5.90474e-10	4.20815e-09
TSC22D1	protein_coding;processed_transcript;retained_intron;nonsense_mediated_decay	84.7819	21.8132	1.95855	8.83816	2.42229e-20	1.69859e-18
PRRC2A	protein_coding;processed_transcript;retained_intron	79.1741	21.6837	1.86841	8.84538	9.32404e-19	4.42567e-17
DYNC1H1	protein_coding;retained_intron;processed_transcript;nonsense_mediated_decay	19.1549	7.8024	1.29572	8.95394	4.54664e-10	3.31089e-09
NONO	protein_coding;processed_transcript	131.696	58.1748	1.17874	8.97281	1.2951e-08	7.06417e-08
LONP1	retained_intron;protein_coding;nonsense_mediated_decay;processed_transcript	136.91	40.0115	1.77474	8.79827	3.6267e-17	1.17488e-15
ACTN4	retained_intron;protein_coding;processed_transcript	112.445	37.1729	1.59689	8.83505	2.51626e-14	4.34859e-13
UBTF	protein_coding;nonsense_mediated_decay;retained_intron;processed_transcript	97.6112	26.7146	1.86941	8.76407	9.01142e-19	4.28923e-17
HIVEP2	protein_coding;processed_transcript	63.9605	20.6914	1.62814	8.81709	8.29272e-15	1.57183e-13
BRD4	protein_coding;retained_intron;processed_transcript;nonsense_mediated_decay	56.3322	15.0006	1.90893	8.75278	1.84749e-19	1.01552e-17
MYO9B	protein_coding;processed_transcript;retained_intron;nonsense_mediated_decay	66.4754	15.233	2.12561	8.66703	2.04673e-23	2.42197e-21
PRPF31	protein_coding;retained_intron;processed_transcript	244.577	99.655	1.29527	8.84584	4.62413e-10	3.36444e-09
HOXB13	protein_coding	212.581	80.2596	1.40526	8.79772	1.5664e-11	1.5393e-10
SH3KBP1	protein_coding;processed_transcript	111.382	44.3935	1.32709	8.81379	1.77915e-10	1.41185e-09
ABLIM3	protein_coding;nonsense_mediated_decay;retained_intron;processed_transcript	86.5098	37.4781	1.20681	8.80719	5.96655e-09	3.46878e-08
HAS3	protein_coding;processed_transcript	118.845	38.4851	1.62671	8.67634	8.79858e-15	1.66033e-13
CAST	processed_transcript;protein_coding;retained_intron;nonsense_mediated_decay	45.8766	19.8163	1.21107	8.7756	5.29897e-09	3.11683e-08
CHD3	protein_coding;processed_transcript;retained_intron;nonsense_mediated_decay	58.9786	14.5685	2.01733	8.57028	2.14364e-21	1.79939e-19
BHLHE40	retained_intron;protein_coding	171.657	62.6567	1.45398	8.6864	3.26745e-12	3.68724e-11
KIF1C	protein_coding;retained_intron;processed_transcript	70.0397	34.0459	1.04069	8.8024	4.78624e-07	1.90867e-06
NEFL	protein_coding;retained_intron	152.378	71.3888	1.09388	8.78418	1.24888e-07	5.63286e-07
CDCP1	protein_coding;processed_transcript	91.9056	42.6551	1.10743	8.77446	8.78995e-08	4.08344e-07
HNRNPUL1	protein_coding;nonsense_mediated_decay;processed_transcript;retained_intron	89.0762	35.2121	1.33896	8.69993	1.24426e-10	1.02228e-09
ITPR3	protein_coding	60.149	21.6682	1.47296	8.65755	1.75316e-12	2.08819e-11
NR2F1	protein_coding;processed_transcript	136.957	26.0422	2.39479	8.45733	1.00974e-28	2.35699e-26
ACBD3	protein_coding;processed_transcript	164.133	50.7722	1.69275	8.59133	8.02091e-16	1.88324e-14
CAMSAP2	protein_coding;retained_intron;nonsense_mediated_decay	75.1648	30.9219	1.28142	8.68847	7.00569e-10	4.93497e-09
NF2	protein_coding;nonsense_mediated_decay	77.4899	30.0155	1.36829	8.6344	5.04785e-11	4.4591e-10
HSPA9	protein_coding;nonsense_mediated_decay;retained_intron	71.7156	34.0469	1.07476	8.71505	2.04114e-07	8.80308e-07
ZNF248	protein_coding;nonsense_mediated_decay;processed_transcript	77.8949	37.2684	1.06357	8.7134	2.70925e-07	1.14019e-06
LARP1	protein_coding;nonsense_mediated_decay;retained_intron	64.3673	22.1095	1.54166	8.56322	1.74343e-13	2.55004e-12
MACF1	protein_coding;retained_intron;processed_transcript;nonsense_mediated_decay	12.8883	5.78132	1.15659	8.64022	2.39141e-08	1.23746e-07
DCTN1	protein_coding;retained_intron;processed_transcript;nonsense_mediated_decay	52.4202	17.1825	1.60918	8.50518	1.66019e-14	2.97472e-13
SEC24C	protein_coding;nonsense_mediated_decay;processed_transcript	101.086	43.992	1.20027	8.60119	7.21141e-09	4.11943e-08
CDKN2B	protein_coding;retained_intron	134.54	55.7342	1.2714	8.57211	9.44562e-10	6.47961e-09
KIF3B	protein_coding	87.8878	23.1224	1.92637	8.40737	9.38904e-20	5.51687e-18
AARS1	protein_coding;retained_intron;nonsense_mediated_decay;processed_transcript	52.083	16.9359	1.62072	8.4664	1.1039e-14	2.02698e-13
SRRM2	protein_coding;retained_intron;processed_transcript;nonsense_mediated_decay	40.0016	11.9648	1.74125	8.39673	1.33247e-16	3.77791e-15
BAZ1B	protein_coding;retained_intron	73.3886	32.4148	1.1789	8.54507	1.30553e-08	7.11878e-08
KHSRP	protein_coding;retained_intron	112.288	47.3769	1.24494	8.50906	2.04048e-09	1.30812e-08
PPM1G	retained_intron;protein_coding	126.453	61.14	1.04841	8.54981	3.97658e-07	1.60761e-06
GOLIM4	protein_coding;retained_intron	109.95	31.3162	1.81186	8.33912	8.97561e-18	3.39876e-16
GTF2F1	protein_coding;retained_intron	174.828	53.0686	1.72	8.35653	2.96813e-16	7.66317e-15
LMNA	processed_transcript;protein_coding;nonsense_mediated_decay;retained_intron	61.2209	21.2731	1.52499	8.39305	3.11006e-13	4.31559e-12
ILF3	protein_coding;retained_intron;nonsense_mediated_decay;processed_transcript	44.6654	16.5871	1.42909	8.39921	7.43964e-12	7.8254e-11
KLC1	protein_coding;retained_intron;nonsense_mediated_decay	25.1705	10.3861	1.27707	8.41909	8.04776e-10	5.60416e-09
FLNB	protein_coding;retained_intron;nonsense_mediated_decay;processed_transcript	34.6024	15.9568	1.11669	8.46247	6.96006e-08	3.29901e-07
CAMK2G	protein_coding;processed_transcript	70.9639	26.765	1.40673	8.3722	1.52463e-11	1.50412e-10
U2AF2	protein_coding;retained_intron;nonsense_mediated_decay	116.389	45.5492	1.35346	8.38074	8.08599e-11	6.87894e-10
SARS1	protein_coding;processed_transcript	124.447	50.4675	1.30211	8.39518	3.83815e-10	2.83617e-09
RABEP1	protein_coding;retained_intron	67.3897	22.9011	1.5571	8.3162	1.04044e-13	1.58863e-12
PARD3	protein_coding;processed_transcript;retained_intron	72.4605	35.1411	1.04403	8.45304	4.44469e-07	1.78038e-06
EXOC7	protein_coding;processed_transcript;retained_intron;nonsense_mediated_decay	46.5416	17.6198	1.40132	8.34241	1.81382e-11	1.76614e-10
BRD2	protein_coding;processed_transcript;nonsense_mediated_decay;retained_intron	63.4317	29.8275	1.08856	8.43145	1.44622e-07	6.4411e-07
CIZ1	protein_coding;processed_transcript;retained_intron	53.9085	19.1492	1.49323	8.31054	9.11463e-13	1.14033e-11
SON	protein_coding;retained_intron;nonsense_mediated_decay;processed_transcript	36.6091	12.8226	1.5135	8.30024	4.61683e-13	6.18967e-12
CANT1	protein_coding;nonsense_mediated_decay;retained_intron;processed_transcript	105.386	30.1428	1.80579	8.22741	1.14781e-17	4.25187e-16
SIPA1L1	processed_transcript;protein_coding;retained_intron	37.1385	15.4027	1.26973	8.34924	1.00101e-09	6.83657e-09
TUBA1C	processed_transcript;protein_coding;nonsense_mediated_decay;retained_intron	103.258	48.6656	1.08527	8.40247	1.57481e-07	6.9574e-07
INHBB	protein_coding	143.354	38.9853	1.87857	8.19153	6.58485e-19	3.20588e-17
METAP2	nonsense_mediated_decay;protein_coding;retained_intron	101.579	41.3355	1.29714	8.32624	4.46473e-10	3.26111e-09
IRS1	protein_coding;processed_transcript	45.1792	13.126	1.78323	8.18095	2.752e-17	9.23342e-16
SOX12	protein_coding	96.8696	30.2478	1.67921	8.20128	1.35973e-15	3.06884e-14
DST	protein_coding;retained_intron;processed_transcript;nonsense_mediated_decay	9.2412	2.81148	1.71674	8.17299	3.40455e-16	8.67169e-15
SETD2	nonsense_mediated_decay;protein_coding;retained_intron;processed_transcript	43.0328	16.4562	1.3868	8.25162	2.88354e-11	2.69679e-10
AL121748.1	lncRNA	562.133	276.096	1.02574	8.35477	6.9889e-07	2.70661e-06
NCOR1	protein_coding;retained_intron;processed_transcript;nonsense_mediated_decay	28.381	8.83411	1.68376	8.16331	1.15433e-15	2.64024e-14
CDC42BPB	protein_coding;retained_intron;processed_transcript	53.7739	19.2052	1.4854	8.20668	1.19083e-12	1.45879e-11
FOXA1	protein_coding;processed_transcript;nonsense_mediated_decay	98.6097	25.6056	1.94526	8.09908	4.49478e-20	2.84725e-18
ZNF503	protein_coding	135.576	35.089	1.95	8.09564	3.70314e-20	2.40845e-18
GATAD2A	protein_coding;nonsense_mediated_decay;processed_transcript	59.2147	26.8643	1.14026	8.29489	3.75173e-08	1.87038e-07
ANKRD17	protein_coding;processed_transcript;retained_intron	35.5817	15.1396	1.2328	8.25473	2.91935e-09	1.80894e-08
ARHGAP21	protein_coding;retained_intron;nonsense_mediated_decay;processed_transcript	38.3508	14.001	1.45372	8.19015	3.38731e-12	3.81241e-11
NUMA1	retained_intron;protein_coding;processed_transcript;nonsense_mediated_decay	28.0843	12.7998	1.13364	8.28193	4.47669e-08	2.19456e-07
RNF213	protein_coding;retained_intron;processed_transcript	14.7761	5.04791	1.54951	8.14586	1.36858e-13	2.04927e-12
CREBBP	protein_coding;retained_intron;processed_transcript	27.2523	5.26652	2.37144	7.9758	3.29652e-28	7.02158e-26
HNRNPM	protein_coding;retained_intron;nonsense_mediated_decay;processed_transcript	74.9202	26.9974	1.47253	8.16053	1.83e-12	2.16851e-11
FTSJ3	protein_coding;retained_intron;nonsense_mediated_decay;processed_transcript	80.6473	28.9941	1.47586	8.15651	1.6396e-12	1.96337e-11
DNAJB1	protein_coding;retained_intron	114.074	41.6609	1.4532	8.15109	3.45426e-12	3.87751e-11
CCDC124	protein_coding;retained_intron	250.455	116.932	1.09888	8.2534	1.11504e-07	5.08708e-07
FGD5-AS1	lncRNA	80.4483	32.4722	1.30885	8.18732	3.16897e-10	2.37568e-09
HK1	protein_coding;processed_transcript;nonsense_mediated_decay;retained_intron	65.4691	21.2724	1.62182	8.09335	1.09211e-14	2.0075e-13
BOD1L1	protein_coding;retained_intron;nonsense_mediated_decay	25.9736	7.55294	1.78192	8.05502	2.93109e-17	9.73603e-16
SMC1A	protein_coding;retained_intron;nonsense_mediated_decay	37.9204	9.54527	1.9901	8.00609	7.15278e-21	5.41704e-19
ACIN1	protein_coding;nonsense_mediated_decay;retained_intron;processed_transcript	44.8192	15.8392	1.50061	8.11034	7.21774e-13	9.2691e-12
SF1	protein_coding;nonsense_mediated_decay;retained_intron;processed_transcript	68.3593	27.0502	1.33749	8.15451	1.3352e-10	1.0899e-09
MKI67	protein_coding;processed_transcript	31.6869	4.64206	2.77103	7.86659	9.58121e-37	4.41254e-34
AGO2	protein_coding;nonsense_mediated_decay;processed_transcript;retained_intron	25.4933	12.6454	1.0115	8.23951	9.90537e-07	3.70411e-06
ARHGAP35	protein_coding;retained_intron;processed_transcript	34.625	9.04786	1.93616	7.99075	6.61097e-20	4.00893e-18
BAG3	protein_coding	147.05	53.5337	1.45778	8.10091	2.9838e-12	3.39639e-11
DCAF5	protein_coding;processed_transcript;nonsense_mediated_decay;retained_intron	48.4623	19.3283	1.32614	8.13549	1.88737e-10	1.48686e-09
AC125611.3	lncRNA	589.432	247.895	1.24959	8.15348	1.8126e-09	1.17485e-08
ARID1A	protein_coding;processed_transcript;retained_intron;nonsense_mediated_decay	24.7861	5.89323	2.07239	7.93403	2.2439e-22	2.22303e-20
SERBP1	protein_coding;processed_transcript	51.1235	24.0142	1.0901	8.17202	1.4025e-07	6.25944e-07
PRPF40A	protein_coding;retained_intron;nonsense_mediated_decay;processed_transcript	41.1554	17.4331	1.23925	8.12525	2.44332e-09	1.54487e-08
SMARCC2	protein_coding;nonsense_mediated_decay;processed_transcript;retained_intron	42.7072	12.2129	1.80607	7.97791	1.16624e-17	4.29217e-16
FZD8	protein_coding	96.9632	40.8823	1.24596	8.11791	2.01616e-09	1.29594e-08
WDR1	protein_coding;processed_transcript;retained_intron	49.665	23.098	1.10445	8.1538	9.68495e-08	4.46514e-07
HEXIM1	protein_coding	105.9	27.4972	1.94534	7.9179	4.59016e-20	2.8969e-18
NRIP1	protein_coding;processed_transcript	45.1469	18.1927	1.31127	8.07223	2.96629e-10	2.23356e-09
SRCAP	protein_coding;retained_intron	28.0052	9.95866	1.49167	8.01702	9.80029e-13	1.22163e-11
ZKSCAN1	protein_coding;retained_intron	36.9099	13.6611	1.43393	8.02773	6.51247e-12	6.9228e-11
AC106886.6	nonsense_mediated_decay	32.4115	11.5272	1.49146	8.00514	9.87588e-13	1.23015e-11
TCEAL4	protein_coding;retained_intron	150.371	72.5098	1.05227	8.13261	3.65862e-07	1.49217e-06
PHF3	protein_coding;nonsense_mediated_decay;processed_transcript	18.0151	6.54514	1.4607	8.00574	2.7303e-12	3.12873e-11
EIF3B	protein_coding;retained_intron	41.5134	19.7335	1.07293	8.11262	2.17844e-07	9.34558e-07
HYPK	protein_coding;processed_transcript	48.0044	18.9901	1.33791	8.02544	1.32843e-10	1.08568e-09
HNRNPUL2	protein_coding;retained_intron	68.8462	24.2241	1.50692	7.97375	5.90071e-13	7.70483e-12
KMT2D	protein_coding;retained_intron;processed_transcript	17.2626	4.9535	1.80112	7.90026	1.42544e-17	5.09214e-16
DNAJC21	protein_coding;nonsense_mediated_decay;processed_transcript;retained_intron	38.519	15.8739	1.27891	8.022	7.77623e-10	5.44176e-09
NUDC	protein_coding;processed_transcript	128.866	42.884	1.58735	7.93441	3.74554e-14	6.28189e-13
CENPF	processed_transcript;protein_coding	31.383	8.48652	1.88673	7.86266	4.94988e-19	2.50284e-17
EPHA2	protein_coding;processed_transcript	88.4636	39.5825	1.16022	8.05073	2.21576e-08	1.15393e-07
MYO10	protein_coding;processed_transcript;retained_intron	26.1886	6.83064	1.93884	7.85108	6.04319e-20	3.73101e-18
MYC	protein_coding;processed_transcript	79.8653	23.7823	1.74767	7.89247	1.09857e-16	3.17281e-15
CHD8	protein_coding;retained_intron;nonsense_mediated_decay;processed_transcript	17.4551	5.10894	1.77255	7.88536	4.27725e-17	1.36516e-15
HNRNPD	protein_coding;retained_intron;nonsense_mediated_decay;processed_transcript	52.1741	24.9093	1.06665	8.072	2.55705e-07	1.08442e-06
SART1	retained_intron;processed_transcript;nonsense_mediated_decay;protein_coding	79.1706	24.4628	1.69437	7.8951	8.02366e-16	1.88324e-14
LASP1	protein_coding;nonsense_mediated_decay;retained_intron	51.0535	23.2516	1.13467	8.03549	4.39936e-08	2.16225e-07
CEP250	protein_coding;processed_transcript;nonsense_mediated_decay;retained_intron	22.2127	7.6213	1.54327	7.91844	1.72745e-13	2.53323e-12
RBM25	protein_coding;retained_intron;nonsense_mediated_decay;processed_transcript	30.4845	10.8345	1.49244	7.92533	9.61988e-13	1.20002e-11
ZNF217	protein_coding;processed_transcript	57.8059	21.3308	1.43828	7.93439	5.6981e-12	6.13364e-11
VEGFA	retained_intron;protein_coding	24.6701	10.5851	1.22072	7.99111	4.16619e-09	2.49971e-08
HNRNPR	processed_transcript;nonsense_mediated_decay;protein_coding;retained_intron	40.8317	19.9842	1.03082	8.04827	6.23413e-07	2.43534e-06
SMARCC1	protein_coding;processed_transcript;retained_intron;nonsense_mediated_decay	46.3938	18.8426	1.29993	7.95841	4.19065e-10	3.07531e-09
HNRNPUL2-BSCL2	nonsense_mediated_decay	88.3238	32.2911	1.45166	7.91491	3.69483e-12	4.11502e-11
RSF1	protein_coding;retained_intron;processed_transcript	22.408	8.12851	1.46294	7.90911	2.5557e-12	2.93854e-11
LINC00261	lncRNA	63.1553	28.4049	1.15276	7.99119	2.71748e-08	1.39224e-07
POGK	protein_coding	41.4304	12.6474	1.71184	7.83846	4.22932e-16	1.05208e-14
MAP7D1	protein_coding;retained_intron;processed_transcript	66.2252	25.4697	1.37859	7.91712	3.80945e-11	3.46202e-10
SKI	protein_coding;processed_transcript;retained_intron	53.0574	17.7067	1.58325	7.85675	4.35521e-14	7.20513e-13
CNOT3	protein_coding;retained_intron;nonsense_mediated_decay	50.5772	22.3514	1.17812	7.95864	1.36652e-08	7.42523e-08
KAT6A	protein_coding;nonsense_mediated_decay;retained_intron	14.2702	3.04161	2.23008	7.70763	2.30549e-25	3.53924e-23
SOX9	protein_coding	87.5439	27.8143	1.65417	7.8252	3.50844e-15	7.28184e-14
STIP1	protein_coding;nonsense_mediated_decay;retained_intron;processed_transcript	74.7798	30.0602	1.31479	7.91426	2.69441e-10	2.0451e-09
AC018511.2	lncRNA	1805.32	358.479	2.33228	7.67624	2.18472e-27	4.53995e-25
SPEN	protein_coding;processed_transcript	23.7127	5.35171	2.14758	7.70316	9.00228e-24	1.11159e-21
COL5A2	protein_coding;retained_intron	46.3722	21.0299	1.14081	7.94661	3.75107e-08	1.87038e-07
MED13L	processed_transcript;protein_coding;retained_intron;nonsense_mediated_decay	10.3111	4.18458	1.30104	7.89617	4.07042e-10	2.99741e-09
KMT2E	nonsense_mediated_decay;protein_coding;processed_transcript;retained_intron	33.9302	10.9178	1.63587	7.80185	6.7976e-15	1.32682e-13
LINC00632	lncRNA	11.663	3.83964	1.60288	7.80656	2.19678e-14	3.8393e-13
BCL9L	protein_coding;processed_transcript	31.9795	8.99477	1.82998	7.7452	4.74144e-18	1.92826e-16
PARP1	protein_coding;processed_transcript	46.55	14.1975	1.71314	7.76968	4.06346e-16	1.01676e-14
AC022400.7	TEC	92.5152	42.2904	1.12936	7.92258	5.0917e-08	2.47964e-07
ANP32E	protein_coding	91.9137	45.3541	1.01904	7.95108	8.33677e-07	3.1728e-06
RBM15B	protein_coding	49.5086	14.2694	1.79474	7.72306	1.86526e-17	6.48653e-16
FLII	protein_coding;nonsense_mediated_decay;retained_intron;processed_transcript	51.9405	21.1183	1.29836	7.84845	4.4221e-10	3.23402e-09
CLINT1	protein_coding;retained_intron;nonsense_mediated_decay	51.686	24.725	1.0638	7.91998	2.76396e-07	1.15976e-06
FAM50A	protein_coding;retained_intron	127.973	35.1978	1.86227	7.70225	1.34002e-18	6.13813e-17
ARID5B	protein_coding;processed_transcript	37.1441	10.7667	1.78655	7.71357	2.55878e-17	8.65111e-16
DUSP5	protein_coding;processed_transcript	127.899	57.1484	1.16222	7.874	2.11693e-08	1.10618e-07
ANP32A	protein_coding;nonsense_mediated_decay;retained_intron;processed_transcript	42.8157	15.4788	1.46784	7.78093	2.1998e-12	2.56744e-11
TAX1BP1	protein_coding;nonsense_mediated_decay;retained_intron;processed_transcript	35.2336	17.3483	1.02215	7.91287	7.74224e-07	2.968e-06
SEC62	processed_transcript;nonsense_mediated_decay;protein_coding;retained_intron	40.5813	19.387	1.06572	7.89333	2.63637e-07	1.11335e-06
PSD3	protein_coding;nonsense_mediated_decay;processed_transcript;retained_intron	20.6281	8.92025	1.20945	7.81393	5.77865e-09	3.3722e-08
SYNJ2	protein_coding;retained_intron;nonsense_mediated_decay;processed_transcript	25.0695	11.2366	1.15772	7.82823	2.39656e-08	1.23937e-07
IQSEC1	protein_coding;processed_transcript	30.8151	10.7997	1.51263	7.72716	4.97748e-13	6.60562e-12
PRRC2B	protein_coding;processed_transcript	25.2641	8.99923	1.48921	7.73003	1.08998e-12	1.34297e-11
FOXP1	protein_coding;retained_intron;nonsense_mediated_decay;processed_transcript	8.5254	3.80974	1.16207	7.82307	2.13118e-08	1.11294e-07
UBE2Q1	protein_coding;processed_transcript	74.5645	34.209	1.12411	7.8324	5.87404e-08	2.82751e-07
CKAP4	protein_coding;processed_transcript	84.7507	42.3203	1.00187	7.86394	1.26441e-06	4.61955e-06
CSTF2T	protein_coding	75.5048	22.3875	1.75386	7.65264	8.96157e-17	2.66037e-15
KMT2C	protein_coding;retained_intron;processed_transcript	15.4217	4.90331	1.65312	7.67553	3.70684e-15	7.63779e-14
ADAR	protein_coding;nonsense_mediated_decay;retained_intron;processed_transcript	32.1655	15.941	1.01277	7.85579	9.73685e-07	3.6465e-06
NOP14	processed_transcript;protein_coding	86.4399	33.9465	1.34843	7.74331	9.81756e-11	8.23283e-10
SFPQ	processed_transcript;nonsense_mediated_decay;protein_coding	41.354	13.0853	1.66007	7.65817	2.88859e-15	6.18361e-14
SCAF1	protein_coding	68.5488	17.0665	2.00595	7.57856	3.96154e-21	3.13975e-19
GPATCH8	protein_coding;retained_intron;nonsense_mediated_decay;processed_transcript	31.4123	14.5105	1.11423	7.80488	7.62264e-08	3.58811e-07
ZMIZ1	protein_coding;processed_transcript	27.5124	9.31841	1.56192	7.67789	9.30836e-14	1.43543e-12
NMT1	protein_coding;processed_transcript;nonsense_mediated_decay;retained_intron	45.8221	13.611	1.75126	7.63105	9.91598e-17	2.89826e-15
PEG10	protein_coding;processed_transcript	45.5513	17.2967	1.39699	7.71591	2.17006e-11	2.07624e-10
TNRC18	protein_coding;retained_intron	24.1947	7.42268	1.70467	7.63516	5.65787e-16	1.36946e-14
TXLNA	protein_coding	59.3194	19.0957	1.63524	7.64788	7.07588e-15	1.37483e-13
MED13	protein_coding;retained_intron;processed_transcript	23.9303	11.0559	1.11401	7.79267	7.67046e-08	3.60863e-07
EP400	protein_coding;retained_intron	16.6908	5.37823	1.63384	7.63753	7.44966e-15	1.43438e-13
EZR	protein_coding;processed_transcript	90.9139	29.2963	1.63377	7.63138	7.47318e-15	1.43728e-13
MFAP1	protein_coding;retained_intron	132.275	31.7201	2.06005	7.53491	4.08422e-22	3.86639e-20
TSPYL2	retained_intron;protein_coding;nonsense_mediated_decay	60.4088	17.4348	1.79277	7.58975	2.05083e-17	7.0456e-16
SRP68	protein_coding;retained_intron;processed_transcript;nonsense_mediated_decay	39.7857	19.1226	1.05697	7.78851	3.29895e-07	1.36013e-06
FAM32A	protein_coding;nonsense_mediated_decay	154.929	57.4168	1.43205	7.67246	7.11933e-12	7.51631e-11
SLTM	protein_coding;nonsense_mediated_decay;retained_intron;processed_transcript	36.3158	9.21098	1.97916	7.54083	1.21499e-20	8.96254e-19
BDP1	protein_coding;retained_intron;nonsense_mediated_decay	23.7368	11.7606	1.01316	7.78216	9.67493e-07	3.6273e-06
EP300	protein_coding;retained_intron;processed_transcript	25.157	5.31215	2.24357	7.47721	1.32506e-25	2.17106e-23
TAF15	retained_intron;protein_coding;processed_transcript;nonsense_mediated_decay	49.9074	16.0689	1.63497	7.60081	7.18621e-15	1.3931e-13
NOP56	nonsense_mediated_decay;protein_coding;processed_transcript;retained_intron	59.1617	28.494	1.054	7.76147	3.55728e-07	1.45467e-06
MYO5A	protein_coding;retained_intron;nonsense_mediated_decay	22.5051	7.61645	1.56305	7.6122	9.01499e-14	1.39271e-12
EVI5L	protein_coding;retained_intron;processed_transcript	46.7505	18.6735	1.32398	7.67638	2.07666e-10	1.61508e-09
SPRED2	protein_coding;processed_transcript;nonsense_mediated_decay	53.0634	20.4892	1.37285	7.66177	4.64666e-11	4.12821e-10
AKAP1	protein_coding;nonsense_mediated_decay	54.6893	22.9769	1.25107	7.69636	1.7837e-09	1.15832e-08
SIPA1L3	protein_coding;processed_transcript;nonsense_mediated_decay;retained_intron	28.1705	6.71173	2.06941	7.49672	2.76333e-22	2.66029e-20
CALD1	protein_coding;retained_intron;nonsense_mediated_decay;processed_transcript	29.532	10.413	1.50389	7.61954	6.74833e-13	8.7247e-12
APCDD1L-DT	lncRNA;retained_intron	45.2352	18.1049	1.32106	7.66367	2.27046e-10	1.75698e-09
AC008894.3	TEC	93.2758	40.201	1.21426	7.69441	5.08492e-09	3.00545e-08
BAZ2A	protein_coding;processed_transcript;retained_intron	26.3928	11.088	1.25114	7.67702	1.7825e-09	1.15798e-08
FAF2	protein_coding;processed_transcript;retained_intron	48.6062	22.9754	1.08104	7.72836	1.80201e-07	7.86736e-07
CHD2	protein_coding;processed_transcript;retained_intron;nonsense_mediated_decay	16.9778	6.71293	1.33863	7.64988	1.33441e-10	1.0899e-09
DAXX	protein_coding;processed_transcript;retained_intron	92.8337	23.9439	1.95497	7.49287	3.31791e-20	2.1829e-18
KANK2	protein_coding;processed_transcript;retained_intron	37.4237	11.7653	1.66941	7.55385	2.08542e-15	4.5442e-14
CEP170	protein_coding;processed_transcript;retained_intron;nonsense_mediated_decay	26.0644	11.2433	1.213	7.67311	5.2756e-09	3.10684e-08
ARID1B	protein_coding;processed_transcript;retained_intron;nonsense_mediated_decay	6.20289	1.45169	2.09519	7.4582	9.23107e-23	9.77003e-21
WASHC2A	protein_coding;nonsense_mediated_decay;processed_transcript	55.0701	24.1435	1.18963	7.67591	1.01132e-08	5.61515e-08
LDOC1	processed_transcript;protein_coding	57.0446	27.9304	1.03025	7.72625	6.4051e-07	2.49926e-06
GDF11	protein_coding	32.2667	12.451	1.37378	7.62078	4.52956e-11	4.03892e-10
ZSWIM8	protein_coding;retained_intron;nonsense_mediated_decay;processed_transcript	35.7853	12.0242	1.57342	7.56674	6.32716e-14	1.0095e-12
DNM2	protein_coding;processed_transcript;retained_intron	21.0531	9.41653	1.16076	7.67838	2.22605e-08	1.15893e-07
PNN	protein_coding;retained_intron;processed_transcript	67.0878	28.8273	1.21861	7.65541	4.5109e-09	2.68573e-08
CTNND1	protein_coding;processed_transcript;retained_intron	28.7665	10.5743	1.44382	7.58918	4.90439e-12	5.33658e-11
ABCF1	protein_coding;retained_intron;nonsense_mediated_decay	62.6142	14.2669	2.1338	7.43369	1.7435e-23	2.07756e-21
SRGAP1	protein_coding;retained_intron	10.7172	4.96114	1.11117	7.68413	8.30752e-08	3.88074e-07
NUDCD3	protein_coding;processed_transcript;retained_intron	28.369	8.4989	1.73896	7.51112	1.60346e-16	4.45726e-15
SUPT16H	protein_coding;retained_intron;nonsense_mediated_decay	40.6517	13.0218	1.64238	7.53313	5.55728e-15	1.10996e-13
GIGYF2	processed_transcript;protein_coding;retained_intron;nonsense_mediated_decay	20.8478	5.95622	1.80742	7.49391	1.18371e-17	4.32842e-16
NARS1	protein_coding;retained_intron;nonsense_mediated_decay	68.4356	32.1469	1.09006	7.68427	1.43426e-07	6.38949e-07
EHBP1L1	protein_coding;processed_transcript;retained_intron	41.4836	18.9339	1.13156	7.66844	4.86624e-08	2.37459e-07
NSD1	retained_intron;protein_coding;nonsense_mediated_decay	17.906	5.92936	1.59448	7.53111	3.04528e-14	5.21e-13
ZNF623	protein_coding	38.8239	11.6253	1.73966	7.49311	1.56577e-16	4.3596e-15
SIN3A	protein_coding;retained_intron	22.2242	8.99069	1.30562	7.60292	3.62493e-10	2.6938e-09
SNRNP200	protein_coding;retained_intron	24.7245	9.57493	1.3686	7.58434	5.33726e-11	4.68798e-10
HSPA4	protein_coding;processed_transcript;retained_intron	54.14	26.0024	1.05804	7.67584	3.2286e-07	1.33436e-06
RNF168	protein_coding;nonsense_mediated_decay	51.5933	22.0327	1.22753	7.62119	3.51327e-09	2.14037e-08
KIF13A	protein_coding;processed_transcript;retained_intron	24.6158	8.47484	1.53831	7.52615	2.12866e-13	3.04757e-12
DDX23	protein_coding;retained_intron;nonsense_mediated_decay;processed_transcript	50.3571	10.841	2.21568	7.37609	4.76071e-25	7.05413e-23
FOXK2	nonsense_mediated_decay;protein_coding;retained_intron;processed_transcript;TEC	27.3012	7.674	1.8309	7.44862	4.78951e-18	1.94317e-16
PCBP1	protein_coding	157.687	76.9067	1.03588	7.66257	5.59611e-07	2.20124e-06
ZFHX4	processed_transcript;protein_coding;retained_intron;nonsense_mediated_decay	17.1089	4.71186	1.86037	7.43459	1.50985e-18	6.89757e-17
VIRMA	protein_coding;retained_intron;nonsense_mediated_decay;processed_transcript	25.1512	8.53353	1.5594	7.50403	1.03544e-13	1.58242e-12
PI4KB	protein_coding;retained_intron	49.6319	17.35	1.51632	7.51393	4.49423e-13	6.0348e-12
ZNF496	processed_transcript;protein_coding	25.6201	8.97791	1.51281	7.50957	5.06055e-13	6.70542e-12
RAB7A	protein_coding;retained_intron;nonsense_mediated_decay;processed_transcript	37.4813	17.4929	1.09939	7.62778	1.13137e-07	5.15606e-07
UTRN	protein_coding;processed_transcript	18.3851	6.45035	1.51108	7.50301	5.36874e-13	7.09173e-12
IGFBP5	protein_coding;retained_intron	41.3181	15.2138	1.44139	7.51424	5.34678e-12	5.79206e-11
KDM5C	protein_coding;processed_transcript;retained_intron;nonsense_mediated_decay	30.6043	10.1373	1.59404	7.47432	3.11482e-14	5.31828e-13
REST	protein_coding;nonsense_mediated_decay;processed_transcript	28.3249	12.1658	1.21923	7.57374	4.45754e-09	2.65768e-08
TRPS1	protein_coding	23.9438	7.53763	1.66746	7.44231	2.27323e-15	4.92195e-14
MTCL1	protein_coding;retained_intron;nonsense_mediated_decay;processed_transcript	20.6393	7.37828	1.48403	7.47143	1.32909e-12	1.61321e-11
SEM1	processed_transcript;protein_coding;nonsense_mediated_decay;retained_intron	22.7107	11.251	1.01332	7.60843	9.71327e-07	3.63847e-06
LETM1	protein_coding;retained_intron;processed_transcript	32.2103	11.2429	1.51849	7.45847	4.20361e-13	5.67138e-12
CDYL	protein_coding;nonsense_mediated_decay;processed_transcript;retained_intron	57.1025	25.5434	1.1606	7.55886	2.25256e-08	1.17202e-07
ANXA6	protein_coding;nonsense_mediated_decay;retained_intron;processed_transcript	47.4386	19.81	1.25982	7.52542	1.40219e-09	9.29339e-09
DNAJA1	protein_coding;processed_transcript	97.3426	46.3719	1.06981	7.58312	2.41357e-07	1.02741e-06
TBC1D9B	processed_transcript;protein_coding;retained_intron;nonsense_mediated_decay	22.5894	9.01923	1.32456	7.50278	2.06982e-10	1.61049e-09
CCDC9B	protein_coding;retained_intron;processed_transcript	34.3606	15.1332	1.18303	7.53832	1.22362e-08	6.69359e-08
PES1	protein_coding;retained_intron;processed_transcript	56.6012	18.9856	1.57592	7.41904	5.90812e-14	9.49758e-13
ZNFX1	protein_coding;processed_transcript	27.4197	8.09243	1.76055	7.37412	7.25732e-17	2.20044e-15
EFNB1	protein_coding	77.4046	36.3838	1.08911	7.5543	1.47985e-07	6.57882e-07
HCG18	lncRNA	14.4012	5.75731	1.32271	7.47373	2.19401e-10	1.70245e-09
SAP30BP	nonsense_mediated_decay;protein_coding;processed_transcript;retained_intron	30.9552	13.8921	1.1559	7.51107	2.56448e-08	1.31981e-07
AC097634.4	protein_coding;nonsense_mediated_decay	75.7373	35.9624	1.07451	7.53498	2.14926e-07	9.23871e-07
SERTAD2	protein_coding;processed_transcript	39.9623	17.9024	1.15848	7.50433	2.39335e-08	1.23809e-07
SOX4	protein_coding	51.4313	13.8126	1.89665	7.3119	3.65139e-19	1.90858e-17
SSB	protein_coding;nonsense_mediated_decay;retained_intron	49.5414	18.6693	1.40796	7.42974	1.57451e-11	1.54548e-10
SRSF4	protein_coding;retained_intron;nonsense_mediated_decay	28.4007	11.4733	1.30764	7.45623	3.4547e-10	2.57628e-09
BMS1	protein_coding	32.1711	10.655	1.59422	7.37672	3.13569e-14	5.34857e-13
DNMT1	retained_intron;nonsense_mediated_decay;protein_coding;processed_transcript	25.4757	7.19587	1.82387	7.32264	6.44305e-18	2.5592e-16
LARP6	protein_coding;processed_transcript	44.9431	22.4498	1.00139	7.54783	1.29677e-06	4.72865e-06
RRBP1	retained_intron;protein_coding;nonsense_mediated_decay	35.6952	11.0174	1.69594	7.34942	8.13619e-16	1.90702e-14
NFYA	protein_coding	65.2414	23.8015	1.45472	7.407	3.50693e-12	3.92901e-11
MINK1	protein_coding;retained_intron;nonsense_mediated_decay	31.5261	11.5152	1.453	7.4035	3.71072e-12	4.13003e-11
IRF2BPL	protein_coding	59.4671	16.0482	1.88966	7.29786	4.84125e-19	2.4552e-17
STK10	protein_coding;retained_intron;processed_transcript	27.6348	6.78171	2.02674	7.2618	1.77466e-21	1.50448e-19
AP001931.2	nonsense_mediated_decay	39.4545	15.7899	1.32118	7.42945	2.30669e-10	1.78097e-09
TRIB1	protein_coding;processed_transcript	60.0039	18.3489	1.70935	7.32765	4.97688e-16	1.21325e-14
RNF40	protein_coding;retained_intron;nonsense_mediated_decay	37.6901	13.1133	1.52314	7.37281	3.63035e-13	4.94493e-12
DOCK5	protein_coding;retained_intron;nonsense_mediated_decay	15.371	7.27367	1.07945	7.50043	1.89964e-07	8.25339e-07
USP36	nonsense_mediated_decay;protein_coding;processed_transcript;non_stop_decay;retained_intron	26.6073	10.0646	1.40252	7.40411	1.8759e-11	1.81621e-10
ZACN	retained_intron;protein_coding;nonsense_mediated_decay	56.9902	20.5822	1.4693	7.38457	2.18167e-12	2.54802e-11
HMGN5	protein_coding;processed_transcript	102.676	17.6802	2.53786	7.16821	1.45916e-31	4.52076e-29
ARHGAP24	protein_coding;processed_transcript;retained_intron	31.1587	11.0998	1.48909	7.37795	1.13556e-12	1.39509e-11
AP002490.1	lncRNA	57.2443	24.5694	1.22026	7.43631	4.37345e-09	2.61395e-08
ANKHD1-EIF4EBP3	protein_coding;retained_intron	21.2511	9.17099	1.21238	7.43647	5.45822e-09	3.20165e-08
TJP1	protein_coding;retained_intron	21.4753	9.52198	1.17334	7.44819	1.60557e-08	8.58455e-08
SART3	protein_coding;nonsense_mediated_decay;retained_intron;processed_transcript	31.6565	11.2173	1.49677	7.35546	8.81958e-13	1.10749e-11
SH3BP5L	processed_transcript;protein_coding	42.1098	19.0078	1.14756	7.45088	3.2218e-08	1.62617e-07
ANKHD1	protein_coding;retained_intron;processed_transcript	21.6375	9.31945	1.21521	7.42816	5.04483e-09	2.98382e-08
RTF1	processed_transcript;protein_coding;retained_intron	41.6949	16.5943	1.32917	7.39412	1.8181e-10	1.44028e-09
PHGDH	protein_coding;nonsense_mediated_decay;retained_intron;processed_transcript	26.1439	10.5601	1.30784	7.39784	3.45201e-10	2.57601e-09
TARDBP	protein_coding;nonsense_mediated_decay;processed_transcript;retained_intron	45.1637	19.9767	1.17684	7.43644	1.4603e-08	7.88951e-08
LRRC8A	protein_coding;processed_transcript	45.9504	13.6602	1.75008	7.279	1.09555e-16	3.16948e-15
CCAR1	protein_coding;nonsense_mediated_decay;processed_transcript;retained_intron	39.3575	15.089	1.38313	7.36625	3.46539e-11	3.16963e-10
IWS1	nonsense_mediated_decay;protein_coding;retained_intron;processed_transcript	57.4336	23.9153	1.26395	7.39815	1.25678e-09	8.41805e-09
DDX42	protein_coding;retained_intron;nonsense_mediated_decay;processed_transcript	27.9136	10.5971	1.39728	7.35862	2.22367e-11	2.12276e-10
EIF4G3	protein_coding;processed_transcript;retained_intron	24.7276	8.57126	1.52853	7.32027	3.04508e-13	4.22886e-12
TUBB4B	protein_coding;retained_intron	116.285	43.4496	1.42023	7.34639	1.07461e-11	1.09452e-10
PSMC3	protein_coding;nonsense_mediated_decay;retained_intron	103.894	38.6565	1.42632	7.34225	8.8468e-12	9.1641e-11
PPL	protein_coding;retained_intron	30.6353	6.78917	2.17386	7.17117	3.22736e-24	4.36462e-22
PRMT1	protein_coding;nonsense_mediated_decay;retained_intron;processed_transcript	49.1749	19.6282	1.32498	7.36663	2.06897e-10	1.61049e-09
SAFB2	protein_coding;processed_transcript;retained_intron;nonsense_mediated_decay	39.146	11.8217	1.72741	7.26129	2.57192e-16	6.77365e-15
NR2F2	protein_coding	36.2939	15.214	1.25432	7.3822	1.66314e-09	1.08832e-08
TAF1	protein_coding;retained_intron;nonsense_mediated_decay;processed_transcript	21.6105	10.0404	1.10591	7.42215	9.67425e-08	4.46141e-07
THRAP3	protein_coding;processed_transcript	49.5771	22.1265	1.16389	7.40312	2.08235e-08	1.08978e-07
DDB1	protein_coding;retained_intron;nonsense_mediated_decay;processed_transcript	16.9547	7.82379	1.11574	7.41472	7.49265e-08	3.52985e-07
ZNF532	protein_coding;nonsense_mediated_decay;retained_intron;processed_transcript	19.81	8.21249	1.27033	7.36398	1.04713e-09	7.11167e-09
PSIP1	protein_coding;processed_transcript	34.4923	10.9191	1.6594	7.25907	3.12989e-15	6.60066e-14
AKAP13	processed_transcript;protein_coding;retained_intron	11.4663	3.73393	1.61862	7.26848	1.34699e-14	2.4366e-13
CHD6	protein_coding;processed_transcript	16.5591	4.75935	1.79877	7.2254	1.73278e-17	6.08518e-16
TOP1MT	protein_coding;retained_intron;nonsense_mediated_decay;processed_transcript	36.0958	14.3868	1.32708	7.34181	1.94679e-10	1.5262e-09
CEBPB	protein_coding	126.08	46.2769	1.44596	7.30861	4.71507e-12	5.14042e-11
SF3A1	protein_coding;nonsense_mediated_decay;retained_intron	36.7047	15.5248	1.24138	7.36276	2.41558e-09	1.52903e-08
ZC3H13	protein_coding;processed_transcript	22.288	5.14066	2.11622	7.13787	4.04041e-23	4.52952e-21
AKAP17A	protein_coding;nonsense_mediated_decay	56.1514	13.7167	2.03337	7.15217	1.38063e-21	1.20645e-19
MLPH	protein_coding;processed_transcript;retained_intron;nonsense_mediated_decay	30.4873	14.699	1.05249	7.39249	3.76565e-07	1.53215e-06
TCOF1	protein_coding;nonsense_mediated_decay;retained_intron;processed_transcript	19.7796	6.91736	1.51571	7.25496	4.73647e-13	6.32024e-12
JUN	protein_coding	69.4424	18.8103	1.88428	7.16766	6.16918e-19	3.02077e-17
TCF20	protein_coding	28.6195	7.35181	1.96081	7.14992	2.81244e-20	1.89423e-18
DYRK1A	protein_coding;retained_intron;processed_transcript	8.40368	3.31471	1.34213	7.29329	1.23877e-10	1.01827e-09
MTMR4	protein_coding;retained_intron;nonsense_mediated_decay	30.0301	13.8637	1.11509	7.35838	7.64991e-08	3.59996e-07
PCYT1A	protein_coding;retained_intron;nonsense_mediated_decay;processed_transcript	28.0709	13.0156	1.10883	7.35499	9.00746e-08	4.17565e-07
SVIL	protein_coding;processed_transcript;retained_intron	17.8166	6.23446	1.51487	7.2365	4.88405e-13	6.49681e-12
SNRK	protein_coding;processed_transcript;retained_intron	31.931	11.0525	1.53058	7.22962	2.87546e-13	4.01293e-12
PRPF8	protein_coding;retained_intron;processed_transcript	19.6269	7.53064	1.38198	7.26707	3.6307e-11	3.30663e-10
YTHDF1	protein_coding	69.2367	16.2878	2.08772	7.09965	1.39304e-22	1.42264e-20
SMAD3	protein_coding;retained_intron	23.7678	6.57469	1.854	7.1457	2.05483e-18	9.0476e-17
RABL6	protein_coding;nonsense_mediated_decay;retained_intron;processed_transcript	21.7792	8.04971	1.43593	7.24647	6.56963e-12	6.97486e-11
TCEAL9	protein_coding	112.248	42.2435	1.40988	7.25295	1.51061e-11	1.49308e-10
HERC2	protein_coding;nonsense_mediated_decay;retained_intron;processed_transcript	10.9282	4.65494	1.2312	7.29788	3.24536e-09	1.99283e-08
COL6A3	processed_transcript;protein_coding;retained_intron	11.3271	3.87318	1.54817	7.20931	1.58344e-13	2.33205e-12
AC006064.6	nonsense_mediated_decay	25.8806	9.40655	1.46012	7.23137	3.00258e-12	3.4135e-11
EPB41L1	protein_coding;processed_transcript	22.77	10.8609	1.06799	7.34648	2.56224e-07	1.08635e-06
RIC8A	protein_coding;nonsense_mediated_decay;retained_intron;processed_transcript	32.6244	12.0739	1.43404	7.22354	7.00044e-12	7.4048e-11
MAPKAPK2	protein_coding;processed_transcript	51.3835	20.1246	1.35234	7.24181	9.11427e-11	7.6961e-10
RBM33	protein_coding;nonsense_mediated_decay;processed_transcript	16.5216	6.70763	1.30047	7.25331	4.35822e-10	3.1914e-09
DDX41	retained_intron;nonsense_mediated_decay;protein_coding;processed_transcript	51.8721	23.1894	1.16148	7.29286	2.24071e-08	1.16621e-07
FAM104A	protein_coding;processed_transcript	68.2014	32.5352	1.06779	7.31565	2.57985e-07	1.09246e-06
ZNF121	protein_coding	29.7327	14.1967	1.06649	7.31566	2.6659e-07	1.12471e-06
SDHA	protein_coding;retained_intron;nonsense_mediated_decay;processed_transcript	24.5031	11.1576	1.13493	7.2884	4.56161e-08	2.23426e-07
NCOA6	processed_transcript;protein_coding;retained_intron	19.2902	6.42134	1.58691	7.16162	4.17971e-14	6.94174e-13
NUP50	protein_coding;retained_intron;processed_transcript;nonsense_mediated_decay	26.0186	12.1539	1.09811	7.29678	1.19333e-07	5.40665e-07
BTBD7	nonsense_mediated_decay;protein_coding;retained_intron	18.8853	9.11258	1.05132	7.31007	3.8955e-07	1.58046e-06
EWSR1	protein_coding;retained_intron	20.7182	8.06321	1.36146	7.21572	6.90355e-11	5.93225e-10
IER2	protein_coding	69.328	20.8452	1.7337	7.11763	2.08733e-16	5.59248e-15
SCN8A	protein_coding;retained_intron;nonsense_mediated_decay;processed_transcript	13.2117	4.83558	1.45005	7.18711	4.19195e-12	4.60844e-11
KIF3C	protein_coding;nonsense_mediated_decay;processed_transcript;retained_intron	33.1864	9.13939	1.8604	7.08234	1.61943e-18	7.31967e-17
ZFX	processed_transcript;protein_coding	23.449	8.63845	1.44067	7.18025	5.6848e-12	6.1232e-11
DNAJC11	processed_transcript;protein_coding	41.6705	18.6685	1.15841	7.26109	2.44017e-08	1.2604e-07
EHD1	protein_coding;retained_intron;processed_transcript	29.6558	11.7082	1.34079	7.19532	1.30391e-10	1.06666e-09
PUF60	protein_coding;processed_transcript;retained_intron	42.6414	16.3841	1.37994	7.18151	3.90668e-11	3.53718e-10
GON4L	protein_coding;retained_intron;processed_transcript	17.4803	6.91475	1.33797	7.18996	1.42144e-10	1.1523e-09
SETD1A	protein_coding;retained_intron	32.6762	9.29947	1.813	7.06381	1.03483e-17	3.89262e-16
TRIOBP	protein_coding;retained_intron;nonsense_mediated_decay	17.053	8.35506	1.0293	7.27509	6.71322e-07	2.60696e-06
GOLGA2	protein_coding;retained_intron	29.7556	8.47216	1.81234	7.05643	1.06326e-17	3.98198e-16
NTSR1	protein_coding;processed_transcript	48.8569	10.6942	2.19171	6.98012	1.55848e-24	2.14166e-22
UACA	protein_coding;retained_intron;processed_transcript	18.7155	6.51181	1.52309	7.11633	3.76655e-13	5.11411e-12
FARSA	protein_coding;nonsense_mediated_decay;retained_intron	84.5103	37.3931	1.17635	7.21334	1.50585e-08	8.10059e-08
SRRT	protein_coding;retained_intron;nonsense_mediated_decay;non_stop_decay	42.3183	13.5699	1.64085	7.08538	6.28387e-15	1.23503e-13
TPX2	protein_coding	56.956	20.1108	1.50186	7.11854	7.68003e-13	9.75896e-12
NCOA2	protein_coding;nonsense_mediated_decay;retained_intron;processed_transcript	20.4844	7.07086	1.53455	7.10799	2.5574e-13	3.61944e-12
TNKS1BP1	nonsense_mediated_decay;retained_intron;protein_coding	28.6614	9.04226	1.66434	7.07492	2.70225e-15	5.81392e-14
YLPM1	protein_coding;nonsense_mediated_decay;processed_transcript;retained_intron	13.6991	4.59903	1.57466	7.09477	6.46802e-14	1.02717e-12
CHMP1B	protein_coding;processed_transcript	67.3945	31.5711	1.09402	7.22952	1.33213e-07	5.97357e-07
BCL7A	protein_coding;retained_intron	31.1238	7.38887	2.07457	6.98272	2.52962e-22	2.46312e-20
MGAT1	protein_coding;processed_transcript	17.7004	6.26591	1.49817	7.10688	8.70171e-13	1.09349e-11
RAF1	protein_coding;nonsense_mediated_decay;retained_intron	25.9342	10.3284	1.32823	7.15301	1.91731e-10	1.50558e-09
PAF1	protein_coding;nonsense_mediated_decay;retained_intron	71.395	25.1915	1.50287	7.10522	7.44009e-13	9.51796e-12
SLC7A5	protein_coding;retained_intron	42.6881	19.5935	1.12345	7.21331	6.21047e-08	2.97265e-07
XRCC6	protein_coding;retained_intron	62.6373	26.3287	1.25038	7.17339	1.89845e-09	1.2249e-08
CYHR1	retained_intron;protein_coding	20.6423	7.81304	1.40164	7.12198	1.99201e-11	1.91664e-10
MYO1E	protein_coding;processed_transcript;retained_intron;nonsense_mediated_decay	22.2415	9.215	1.27119	7.15795	1.04116e-09	7.07955e-09
COPG1	protein_coding;retained_intron;nonsense_mediated_decay	45.4163	22.0546	1.04212	7.22225	4.91893e-07	1.95518e-06
KDM2A	protein_coding;processed_transcript	19.3421	7.87997	1.29547	7.14304	5.11152e-10	3.67978e-09
SPTAN1	protein_coding;retained_intron;processed_transcript;nonsense_mediated_decay	12.2721	3.73468	1.71631	7.02843	4.06014e-16	1.01676e-14
GNA12	protein_coding;processed_transcript	32.6769	12.9505	1.33525	7.12371	1.55519e-10	1.25179e-09
EIF3J	protein_coding;retained_intron;nonsense_mediated_decay	63.4058	30.0841	1.07561	7.19192	2.13591e-07	9.18626e-07
LMNB2	processed_transcript;protein_coding;retained_intron	36.7473	14.0882	1.38314	7.09987	3.57042e-11	3.25792e-10
NFIC	protein_coding;processed_transcript;retained_intron	20.1904	7.25225	1.47716	7.07179	1.75455e-12	2.08819e-11
OTUD7B	protein_coding;retained_intron	16.163	6.42028	1.33197	7.10965	1.72047e-10	1.3712e-09
EIF5B	protein_coding;retained_intron	24.9931	6.58894	1.92339	6.95713	1.35315e-19	7.66038e-18
TTN	protein_coding;retained_intron	1.64958	0.484931	1.76623	6.98904	6.30155e-17	1.93257e-15
APBA2	protein_coding;retained_intron	28.5515	9.54683	1.58046	7.03231	5.34421e-14	8.67289e-13
TADA2B	protein_coding	33.8189	10.9187	1.63101	7.01879	9.0398e-15	1.69833e-13
TACC2	protein_coding;retained_intron;processed_transcript;nonsense_mediated_decay	10.3934	3.29067	1.6592	7.01188	3.29218e-15	6.90021e-14
CCNJL	protein_coding;nonsense_mediated_decay;processed_transcript	21.2139	5.75329	1.88253	6.96041	6.94647e-19	3.36272e-17
AFAP1	protein_coding;retained_intron;processed_transcript	19.4465	8.44155	1.20392	7.12913	7.0937e-09	4.05762e-08
GPATCH4	protein_coding;retained_intron;processed_transcript;nonsense_mediated_decay	42.1304	9.72606	2.11491	6.90598	4.59317e-23	5.08232e-21
TUG1	processed_transcript;protein_coding	19.177	6.90261	1.47415	7.04892	1.94377e-12	2.29216e-11
RANBP2	protein_coding;nonsense_mediated_decay;retained_intron	15.804	7.78615	1.0213	7.18097	8.2026e-07	3.1269e-06
RNF26	protein_coding	69.8058	21.8715	1.67428	6.99572	1.91248e-15	4.21586e-14
SIPA1L2	protein_coding;nonsense_mediated_decay;retained_intron;processed_transcript	22.6978	8.93684	1.3447	7.08018	1.1725e-10	9.68935e-10
VPS39	protein_coding;retained_intron;nonsense_mediated_decay;processed_transcript	23.2469	8.85032	1.39323	7.06579	2.61485e-11	2.47127e-10
COPA	protein_coding;nonsense_mediated_decay;retained_intron;processed_transcript	25.2209	11.7404	1.10313	7.15097	1.05941e-07	4.85407e-07
ZC3H18	protein_coding;retained_intron	22.4603	8.13521	1.46511	7.04413	2.61613e-12	3.00396e-11
C22orf46	processed_transcript;transcribed_unitary_pseudogene	35.9191	10.5248	1.77094	6.96751	5.2958e-17	1.65275e-15
SLU7	protein_coding;retained_intron	40.4282	18.6098	1.11929	7.13768	6.96564e-08	3.30074e-07
SETX	processed_transcript;protein_coding	15.8707	6.94107	1.19313	7.11397	9.58037e-09	5.3367e-08
LUC7L3	protein_coding;nonsense_mediated_decay;retained_intron;processed_transcript	23.645	8.12461	1.54115	7.01445	2.07354e-13	2.98421e-12
MAGED1	protein_coding;processed_transcript	31.968	14.815	1.10956	7.13642	8.97869e-08	4.16432e-07
YTHDC1	protein_coding;retained_intron	27.3161	11.5984	1.23581	7.09684	2.9004e-09	1.7985e-08
CHD4	protein_coding;processed_transcript;nonsense_mediated_decay;retained_intron	15.07	5.31831	1.50262	7.01844	7.60065e-13	9.6838e-12
MIDEAS	protein_coding;retained_intron;nonsense_mediated_decay;processed_transcript	14.2047	5.3454	1.40998	7.04279	1.54549e-11	1.5205e-10
RNF19A	protein_coding;retained_intron;processed_transcript	32.6447	12.5135	1.38335	7.04635	3.57148e-11	3.25792e-10
MGAT2	protein_coding	71.0574	28.2189	1.33231	7.05772	1.71326e-10	1.36778e-09
BCAR3	protein_coding;retained_intron;processed_transcript	27.5101	12.6532	1.12046	7.1188	6.76729e-08	3.21211e-07
GRIPAP1	retained_intron;protein_coding;processed_transcript;nonsense_mediated_decay	27.6164	7.82397	1.81953	6.92217	8.30487e-18	3.15882e-16
ZNF638	protein_coding;processed_transcript;retained_intron	15.0453	6.75782	1.15468	7.08776	2.73719e-08	1.40108e-07
NES	protein_coding	33.6821	11.9246	1.49803	6.98888	8.9004e-13	1.11681e-11
RSRC2	protein_coding;nonsense_mediated_decay;retained_intron;processed_transcript	21.3982	8.94738	1.25795	7.05235	1.54548e-09	1.0168e-08
PRR12	protein_coding;retained_intron	24.7559	7.68004	1.68857	6.93737	1.149e-15	2.63159e-14
NGEF	protein_coding;retained_intron;processed_transcript	40.2239	19.3517	1.05559	7.11337	3.55009e-07	1.45208e-06
DIDO1	protein_coding	14.0305	4.62096	1.60228	6.95331	2.52816e-14	4.36031e-13
PPP1R15B	protein_coding	35.4319	15.6836	1.17578	7.07093	1.54846e-08	8.30263e-08
MGA	processed_transcript;protein_coding;retained_intron	10.5508	4.69458	1.16828	7.07243	1.89862e-08	1.00039e-07
UBE2O	protein_coding;retained_intron;processed_transcript	29.0237	7.91716	1.87416	6.88881	9.86407e-19	4.61769e-17
RREB1	protein_coding;retained_intron	10.7767	3.40097	1.66387	6.93501	2.82307e-15	6.05097e-14
NIBAN2	protein_coding;processed_transcript	40.2506	13.4385	1.58262	6.95409	5.02577e-14	8.21873e-13
ROBO1	protein_coding;processed_transcript;retained_intron;nonsense_mediated_decay	16.7716	6.90745	1.27979	7.03318	8.20759e-10	5.70331e-09
ERC1	protein_coding;nonsense_mediated_decay;processed_transcript;retained_intron	13.7549	3.69234	1.89732	6.87878	3.9373e-19	2.03308e-17
AL139099.1	lncRNA	75.0955	29.6542	1.34048	7.01524	1.34406e-10	1.09636e-09
CTNNB1	protein_coding;retained_intron;processed_transcript;nonsense_mediated_decay	15.7277	7.00224	1.16741	7.06267	1.94574e-08	1.02363e-07
PPP4R3A	protein_coding;retained_intron;processed_transcript;nonsense_mediated_decay;non_stop_decay	31.2557	15.1114	1.04847	7.09909	4.24035e-07	1.70494e-06
FADD	protein_coding	108.016	21.5232	2.32725	6.79035	3.69182e-27	7.40102e-25
ANKLE2	protein_coding;retained_intron;processed_transcript;nonsense_mediated_decay	10.5628	4.95451	1.09216	7.0823	1.41254e-07	6.30098e-07
CPSF6	protein_coding;nonsense_mediated_decay;processed_transcript;retained_intron	22.8652	8.50388	1.42695	6.9808	9.07886e-12	9.39877e-11
CIT	protein_coding;retained_intron;processed_transcript	13.8778	3.96278	1.80818	6.88654	1.29921e-17	4.71034e-16
FIP1L1	protein_coding;processed_transcript;retained_intron;nonsense_mediated_decay	32.5054	12.5913	1.36824	6.99091	5.75408e-11	5.01532e-10
HCFC1	protein_coding;processed_transcript	20.3064	8.35808	1.28068	7.01338	8.01324e-10	5.58697e-09
TMEM200C	protein_coding	17.1366	6.38094	1.42523	6.96736	9.61112e-12	9.89568e-11
CDK12	protein_coding;nonsense_mediated_decay;retained_intron;processed_transcript	14.937	4.33618	1.78437	6.87751	3.24343e-17	1.06695e-15
TANC2	protein_coding;retained_intron	7.96532	2.68155	1.57065	6.92808	7.64703e-14	1.19987e-12
ASXL1	protein_coding;nonsense_mediated_decay;retained_intron;processed_transcript	13.2871	3.67793	1.85304	6.85875	2.28497e-18	9.90737e-17
AP000781.1	lncRNA	582.609	231.307	1.3327	6.98424	1.70824e-10	1.36467e-09
ZFP41	protein_coding;processed_transcript	26.1996	7.91065	1.72766	6.88146	2.74798e-16	7.18184e-15
CTCF	protein_coding;nonsense_mediated_decay;retained_intron	17.814	6.86245	1.3762	6.96274	4.51144e-11	4.02487e-10
COG1	protein_coding;nonsense_mediated_decay;retained_intron	33.7319	14.9951	1.16961	7.01773	1.84054e-08	9.72189e-08
ASXL2	protein_coding	13.5257	6.32524	1.0965	7.03732	1.26841e-07	5.71639e-07
UBAP2L	protein_coding;processed_transcript	23.8262	11.1635	1.09375	7.03677	1.36117e-07	6.08935e-07
TPR	protein_coding;processed_transcript;retained_intron	14.4648	4.42405	1.70909	6.86655	5.488e-16	1.33403e-14
BAG5	protein_coding	33.8599	16.3228	1.05269	7.04763	3.83433e-07	1.55861e-06
SRC	processed_transcript;protein_coding;retained_intron	27.4401	11.8875	1.20683	6.9944	6.62718e-09	3.81374e-08
SASH1	retained_intron;protein_coding;nonsense_mediated_decay;processed_transcript	16.3229	5.32678	1.61555	6.88262	1.60572e-14	2.88318e-13
TLN1	protein_coding;processed_transcript;retained_intron	17.9607	6.79294	1.40272	6.93405	1.97421e-11	1.90252e-10
HDGFL2	protein_coding;nonsense_mediated_decay	41.3162	11.9417	1.79068	6.83523	2.57593e-17	8.69185e-16
ZNF469	protein_coding	12.801	3.43995	1.89577	6.80615	4.27511e-19	2.18763e-17
ZNF609	protein_coding;processed_transcript	14.5077	6.58688	1.13914	6.99764	4.17739e-08	2.06088e-07
SRPK2	processed_transcript;nonsense_mediated_decay;protein_coding;retained_intron	27.5423	10.5926	1.37858	6.92398	4.21309e-11	3.79245e-10
PPP1R12A	protein_coding;nonsense_mediated_decay;retained_intron	14.6991	6.31581	1.21868	6.96236	4.77319e-09	2.83201e-08
IK	protein_coding;nonsense_mediated_decay;processed_transcript;retained_intron	43.1573	17.5879	1.295	6.93851	5.30453e-10	3.80746e-09
FAT1	protein_coding;retained_intron;nonsense_mediated_decay;processed_transcript	10.7695	4.77172	1.17436	6.97349	1.62455e-08	8.67514e-08
FYCO1	protein_coding;retained_intron	19.5671	6.6675	1.5532	6.867	1.40976e-13	2.10169e-12
ANKRD50	protein_coding	19.7641	7.53073	1.39201	6.90829	2.77542e-11	2.61144e-10
DDX27	protein_coding;retained_intron;nonsense_mediated_decay	31.8523	10.6149	1.58529	6.85701	4.66326e-14	7.67007e-13
GCC1	protein_coding;processed_transcript	34.9084	10.1004	1.78914	6.80491	2.75269e-17	9.23342e-16
QRICH1	protein_coding;retained_intron;processed_transcript	32.4841	10.5837	1.61787	6.84277	1.49096e-14	2.68279e-13
SEPHS2	protein_coding	76.995	28.6874	1.42434	6.89024	1.00032e-11	1.02498e-10
PCNT	processed_transcript;protein_coding;retained_intron	14.8332	4.74076	1.64562	6.83265	5.56281e-15	1.10996e-13
RERE	protein_coding;processed_transcript;non_stop_decay;retained_intron	12.2143	4.84276	1.33466	6.9117	1.6249e-10	1.30237e-09
TP73-AS1	processed_transcript;transcribed_unitary_pseudogene	17.7682	5.08999	1.80354	6.79347	1.59026e-17	5.63368e-16
CDC42EP4	protein_coding;processed_transcript	35.565	12.4913	1.50951	6.86137	6.19435e-13	8.05739e-12
YEATS2	protein_coding;retained_intron	16.7104	6.96677	1.26217	6.92096	1.38806e-09	9.21408e-09
PTPN14	protein_coding;processed_transcript	9.1154	4.35753	1.06479	6.98142	2.84982e-07	1.19373e-06
TNRC6A	processed_transcript;protein_coding;nonsense_mediated_decay;retained_intron	13.1491	4.06521	1.69355	6.80309	9.85957e-16	2.27652e-14
TRIO	protein_coding;retained_intron;nonsense_mediated_decay;processed_transcript	9.54577	3.27841	1.54185	6.84007	2.08731e-13	2.99897e-12
TBC1D10B	retained_intron;protein_coding	24.5337	9.10407	1.43017	6.86524	8.33179e-12	8.6675e-11
BRPF3	protein_coding;nonsense_mediated_decay;retained_intron	25.6619	10.2299	1.32683	6.89144	2.06439e-10	1.60847e-09
SRRM1	processed_transcript;protein_coding;nonsense_mediated_decay;retained_intron	21.4162	7.55264	1.50364	6.84291	7.56332e-13	9.65385e-12
TAF7	processed_transcript;protein_coding	63.0821	19.322	1.70696	6.78971	6.04034e-16	1.45173e-14
SMARCA2	protein_coding;retained_intron;nonsense_mediated_decay;processed_transcript	9.10395	3.77983	1.26816	6.90486	1.16917e-09	7.87769e-09
AC069288.1	nonsense_mediated_decay	29.6608	13.4289	1.1432	6.93996	3.77044e-08	1.87787e-07
SF3A3	protein_coding;processed_transcript	43.3662	19.5088	1.15244	6.93616	2.94757e-08	1.50109e-07
TCHP	retained_intron;nonsense_mediated_decay;protein_coding;processed_transcript	18.6068	6.94188	1.42242	6.85432	1.06934e-11	1.09046e-10
CHD9	protein_coding;processed_transcript;retained_intron;nonsense_mediated_decay	10.2069	3.8734	1.39785	6.86092	2.32629e-11	2.21824e-10
FAM131B	protein_coding;nonsense_mediated_decay;retained_intron	26.1432	7.87434	1.73118	6.77372	2.47125e-16	6.53885e-15
HNRNPH2	protein_coding	73.1271	28.3442	1.36734	6.86462	6.01837e-11	5.2243e-10
AC011446.2	lncRNA	177.201	50.2624	1.81781	6.75012	9.28021e-18	3.49856e-16
SEC16A	processed_transcript;protein_coding	16.7295	5.20417	1.68464	6.77407	1.37464e-15	3.09429e-14
NUP62	protein_coding;processed_transcript	27.7174	9.0079	1.62151	6.78913	1.32535e-14	2.4e-13
TCERG1	retained_intron;protein_coding;nonsense_mediated_decay;processed_transcript	19.0841	9.26261	1.04287	6.94891	4.92468e-07	1.95701e-06
SAFB	nonsense_mediated_decay;retained_intron;protein_coding;processed_transcript	23.567	7.2616	1.69839	6.76164	8.33483e-16	1.94556e-14
PHLDB2	protein_coding;retained_intron;processed_transcript	13.4401	5.13423	1.38831	6.83746	3.14909e-11	2.91317e-10
ZNF598	retained_intron;processed_transcript;protein_coding;nonsense_mediated_decay	35.1388	16.4553	1.0945	6.92197	1.34824e-07	6.04102e-07
PLCB3	protein_coding;retained_intron	28.4223	11.9197	1.25367	6.86707	1.78492e-09	1.15867e-08
ZFHX3	protein_coding;retained_intron;processed_transcript	7.34492	1.6416	2.16161	6.65062	6.63646e-24	8.37669e-22
BHLHE41	protein_coding;retained_intron	42.5808	17.9417	1.24688	6.8663	2.1689e-09	1.38213e-08
HES1	protein_coding;retained_intron	79.6311	29.7361	1.4211	6.81558	1.12207e-11	1.13742e-10
HDAC1	protein_coding;processed_transcript;retained_intron	41.3369	19.887	1.0556	6.92418	3.60135e-07	1.47057e-06
MECP2	protein_coding;retained_intron;nonsense_mediated_decay;processed_transcript	8.61489	3.75468	1.19813	6.8771	8.54294e-09	4.81229e-08
PIP5K1C	protein_coding;processed_transcript	23.4051	5.65051	2.05034	6.65899	7.87956e-22	7.1419e-20
DUSP6	protein_coding;processed_transcript	41.9766	15.9455	1.39642	6.80487	2.45428e-11	2.33115e-10
TNS3	protein_coding;processed_transcript;retained_intron	13.733	4.45517	1.62408	6.74192	1.22233e-14	2.22765e-13
CCDC85B	protein_coding	167.503	74.1823	1.17503	6.86312	1.61293e-08	8.62117e-08
TSPYL1	nonsense_mediated_decay;protein_coding	17.6563	5.70725	1.62929	6.731	1.01831e-14	1.88656e-13
SNW1	protein_coding;nonsense_mediated_decay;retained_intron	65.6955	31.7521	1.04893	6.88918	4.26084e-07	1.71278e-06
TSPYL5	protein_coding	35.8846	9.98635	1.84531	6.67116	3.2598e-18	1.37834e-16
UNC13B	protein_coding;nonsense_mediated_decay;processed_transcript	8.89198	3.45814	1.36249	6.79023	7.06478e-11	6.06468e-10
ERCC1	protein_coding;processed_transcript;nonsense_mediated_decay;retained_intron	28.5024	11.7031	1.28418	6.80886	7.41378e-10	5.20952e-09
HMGB2	protein_coding;retained_intron	65.8895	28.7727	1.19534	6.82889	9.27784e-09	5.18173e-08
PPIG	protein_coding;processed_transcript;nonsense_mediated_decay;retained_intron	21.4813	5.85218	1.87601	6.65387	9.80464e-19	4.60251e-17
NSUN2	protein_coding;nonsense_mediated_decay;retained_intron;processed_transcript	28.6981	12.9303	1.15018	6.84103	3.16038e-08	1.59896e-07
CBX4	protein_coding;retained_intron	54.6291	14.3314	1.93047	6.64007	1.1178e-19	6.41322e-18
SCRIB	protein_coding;retained_intron;processed_transcript	23.9486	9.58015	1.32181	6.78732	2.43495e-10	1.87237e-09
KRI1	protein_coding;retained_intron;processed_transcript;nonsense_mediated_decay	37.067	9.19511	2.01117	6.62141	4.11988e-21	3.23515e-19
CSNK1D	nonsense_mediated_decay;protein_coding;retained_intron;processed_transcript	14.2821	6.03564	1.24262	6.8078	2.46717e-09	1.55821e-08
ADO	protein_coding	41.5921	20.609	1.01302	6.87008	1.0237e-06	3.81872e-06
RBSN	protein_coding;nonsense_mediated_decay;processed_transcript;retained_intron	19.6664	8.78937	1.16189	6.81687	2.31416e-08	1.2015e-07
KMT2A	protein_coding;retained_intron;processed_transcript;nonsense_mediated_decay	4.95728	2.32602	1.09168	6.83223	1.46121e-07	6.50105e-07
UBN1	protein_coding;nonsense_mediated_decay;processed_transcript;retained_intron	18.0363	6.75966	1.41586	6.73566	1.3429e-11	1.34764e-10
TGIF1	protein_coding;retained_intron;processed_transcript	19.0471	8.63278	1.14166	6.81296	3.9777e-08	1.97035e-07
ICE1	protein_coding;retained_intron	17.817	7.48483	1.2512	6.77961	1.93689e-09	1.24828e-08
PRPF6	protein_coding	50.7152	19.4264	1.38438	6.74021	3.61324e-11	3.29425e-10
RANGAP1	protein_coding	25.2256	9.98789	1.33662	6.75125	1.56591e-10	1.25804e-09
SAMD4A	processed_transcript;protein_coding;retained_intron	12.4976	4.8825	1.35595	6.74444	8.69754e-11	7.36611e-10
UBTD2	protein_coding	51.3498	18.8079	1.449	6.71236	4.66038e-12	5.09384e-11
USP54	nonsense_mediated_decay;protein_coding;processed_transcript;retained_intron	16.1017	6.77633	1.24862	6.7641	2.08934e-09	1.33642e-08
FSCN1	protein_coding;retained_intron	41.292	17.6107	1.22939	6.76797	3.60865e-09	2.19377e-08
RNF20	protein_coding;processed_transcript;retained_intron	32.3805	13.7146	1.2394	6.75733	2.72067e-09	1.70129e-08
AC022400.5	nonsense_mediated_decay	26.0802	10.0926	1.36964	6.71799	5.73044e-11	4.99983e-10
CPSF7	protein_coding;processed_transcript;retained_intron;nonsense_mediated_decay	25.0929	9.41859	1.41368	6.70325	1.44716e-11	1.43872e-10
ITSN1	protein_coding;processed_transcript;retained_intron;nonsense_mediated_decay	6.95566	2.97296	1.22628	6.75498	3.947e-09	2.37993e-08
ABR	protein_coding;retained_intron;processed_transcript;nonsense_mediated_decay	12.1606	4.04173	1.58915	6.65413	4.25225e-14	7.04847e-13
DDX10	protein_coding;nonsense_mediated_decay;retained_intron;processed_transcript	17.5089	7.74186	1.17732	6.76416	1.53195e-08	8.22707e-08
PHF23	protein_coding;processed_transcript	55.1028	16.4146	1.74712	6.61149	1.42122e-16	3.9963e-15
LAS1L	protein_coding;nonsense_mediated_decay	26.8862	9.06494	1.56848	6.65436	8.70055e-14	1.34779e-12
JUND	protein_coding	78.0063	24.7885	1.6539	6.63222	4.32591e-15	8.83855e-14
SLC35E1	processed_transcript;protein_coding;nonsense_mediated_decay;retained_intron	20.6044	9.4308	1.12749	6.77505	5.80636e-08	2.79809e-07
AKAP9	protein_coding;retained_intron;processed_transcript	8.17003	3.77242	1.11484	6.77628	8.08226e-08	3.7846e-07
ZNF8-ERVK3-1	lncRNA	35.3765	16.6127	1.09049	6.78031	1.51357e-07	6.70948e-07
LSG1	protein_coding;retained_intron;nonsense_mediated_decay;processed_transcript	31.1216	11.7908	1.40024	6.68731	2.21814e-11	2.11867e-10
FAM171A1	protein_coding;processed_transcript	35.6917	12.9485	1.46278	6.66895	3.00284e-12	3.4135e-11
DIAPH1	retained_intron;protein_coding;processed_transcript;nonsense_mediated_decay	20.215	9.30302	1.11965	6.76672	7.13701e-08	3.37537e-07
ZBTB7A	protein_coding	22.1015	10.6009	1.05994	6.7846	3.27112e-07	1.34996e-06
CDK11B	protein_coding;nonsense_mediated_decay;processed_transcript	42.4615	11.9665	1.82713	6.5695	6.82047e-18	2.6779e-16
PHIP	protein_coding;processed_transcript	10.0426	4.62945	1.11721	6.75506	7.61463e-08	3.58534e-07
TACC3	protein_coding;retained_intron;nonsense_mediated_decay;processed_transcript	18.0368	6.50563	1.47116	6.65105	2.29131e-12	2.66018e-11
SPTBN2	protein_coding;processed_transcript;retained_intron	11.512	4.60911	1.32056	6.69217	2.56265e-10	1.95819e-09
AL136295.1	protein_coding	53.8421	25.0214	1.10556	6.75601	1.03017e-07	4.73028e-07
OXSR1	processed_transcript;protein_coding;nonsense_mediated_decay;retained_intron	24.2061	11.0272	1.13429	6.74136	4.87222e-08	2.37683e-07
TMEM127	protein_coding	23.0215	8.12072	1.50329	6.63325	7.9598e-13	1.00844e-11
PRPF4B	nonsense_mediated_decay;protein_coding;processed_transcript;retained_intron	17.3759	7.20917	1.26917	6.69569	1.16617e-09	7.8637e-09
SMCR8	protein_coding	17.637	5.03217	1.80933	6.55607	1.36174e-17	4.90574e-16
CDR2	protein_coding;nonsense_mediated_decay;processed_transcript	37.0373	11.9339	1.6339	6.59647	8.92159e-15	1.68168e-13
TOP2A	protein_coding;retained_intron	22.9092	7.31519	1.64694	6.59061	5.60936e-15	1.11533e-13
INHBA	processed_transcript;protein_coding	17.6117	8.35016	1.07665	6.74919	2.15786e-07	9.26893e-07
ZNF83	protein_coding;nonsense_mediated_decay;processed_transcript;retained_intron	18.1688	6.35952	1.51445	6.62213	5.49388e-13	7.24019e-12
RILPL1	protein_coding;processed_transcript;retained_intron	16.8201	7.63955	1.13861	6.72909	4.35129e-08	2.14047e-07
IQCE	protein_coding;retained_intron;nonsense_mediated_decay;processed_transcript	15.7787	5.49825	1.52092	6.61968	4.42436e-13	5.94568e-12
FEM1A	protein_coding	15.2732	4.43955	1.7825	6.55587	3.79892e-17	1.22139e-15
TSR1	protein_coding;nonsense_mediated_decay;retained_intron	30.3214	14.8073	1.03401	6.76014	6.21568e-07	2.42869e-06
PBDC1	protein_coding	120.607	44.0583	1.45281	6.63551	4.17755e-12	4.59557e-11
AC068831.6	nonsense_mediated_decay	20.3451	6.754	1.59085	6.59846	4.05902e-14	6.74788e-13
SFSWAP	retained_intron;protein_coding;nonsense_mediated_decay;processed_transcript	14.2955	5.86242	1.28598	6.67845	7.16085e-10	5.0401e-09
TBC1D8	protein_coding;retained_intron;processed_transcript	24.0768	11.2614	1.09625	6.73587	1.31181e-07	5.89173e-07
ARHGEF11	protein_coding;processed_transcript	15.5547	6.8727	1.17838	6.70841	1.49777e-08	8.07731e-08
ZDHHC7	protein_coding;nonsense_mediated_decay;retained_intron;processed_transcript	36.6503	12.4751	1.55476	6.60208	1.40976e-13	2.10169e-12
RELA	protein_coding;nonsense_mediated_decay;retained_intron	26.5249	12.233	1.11656	6.72562	7.76894e-08	3.65194e-07
ZSCAN29	protein_coding;nonsense_mediated_decay;processed_transcript	21.7434	8.8454	1.29756	6.66544	5.10171e-10	3.67427e-09
JCAD	protein_coding;processed_transcript	15.053	4.58416	1.7153	6.55544	4.71434e-16	1.15586e-14
PRC1	protein_coding;retained_intron;processed_transcript	26.0831	8.162	1.6761	6.56406	1.97514e-15	4.33492e-14
TRIM25	nonsense_mediated_decay;protein_coding;processed_transcript;retained_intron	15.1507	6.99776	1.11441	6.71778	8.22198e-08	3.84686e-07
BRD3	protein_coding;processed_transcript;retained_intron	20.9029	5.87462	1.83111	6.52725	5.92363e-18	2.36945e-16
NDUFS2	processed_transcript;protein_coding	39.2315	17.2275	1.18729	6.69078	1.17658e-08	6.46742e-08
PPM1B	protein_coding;retained_intron;processed_transcript	20.1897	8.23202	1.29429	6.65839	5.62482e-10	4.02549e-09
KIAA1549	protein_coding	11.4645	5.61559	1.02966	6.7384	6.92484e-07	2.68241e-06
ONECUT3	protein_coding	19.9208	6.79402	1.55192	6.5853	1.55889e-13	2.29788e-12
AGAP1	protein_coding;nonsense_mediated_decay;retained_intron;processed_transcript	10.2524	4.41371	1.21588	6.67784	5.33633e-09	3.13555e-08
STX1A	protein_coding;processed_transcript;retained_intron	38.7426	19.2193	1.01135	6.74235	1.0767e-06	3.99195e-06
HK2	protein_coding;retained_intron	24.1456	11.8377	1.02836	6.7349	7.1487e-07	2.76034e-06
ZNF160	protein_coding;processed_transcript;retained_intron	16.7779	5.71898	1.55271	6.58172	1.51878e-13	2.24458e-12
AFAP1-AS1	lncRNA	11.7028	5.11822	1.19313	6.67924	1.0034e-08	5.57481e-08
PFKL	nonsense_mediated_decay;protein_coding;processed_transcript;retained_intron	15.9282	6.31607	1.33447	6.63404	1.70123e-10	1.35971e-09
PHF14	protein_coding;nonsense_mediated_decay;processed_transcript;retained_intron	10.1132	4.67488	1.11322	6.69881	8.49724e-08	3.95717e-07
CD99L2	protein_coding;nonsense_mediated_decay;processed_transcript	24.6429	9.42071	1.38725	6.61766	3.37238e-11	3.10288e-10
MYCBP2	protein_coding;processed_transcript	8.87186	3.83058	1.21166	6.66647	6.01363e-09	3.4902e-08
SMC3	protein_coding;processed_transcript	24.9148	7.07887	1.81539	6.50722	1.09508e-17	4.07428e-16
PPAN	protein_coding;retained_intron	49.021	19.9864	1.29437	6.6394	5.62775e-10	4.0259e-09
SSH1	protein_coding;nonsense_mediated_decay;retained_intron;processed_transcript	9.72806	4.34352	1.16327	6.67706	2.26431e-08	1.17777e-07
MYH15	protein_coding;retained_intron;processed_transcript	18.3482	8.24935	1.15327	6.67773	2.96221e-08	1.5081e-07
RUVBL2	protein_coding;nonsense_mediated_decay;retained_intron;processed_transcript	39.9614	18.8835	1.08147	6.69948	1.9193e-07	8.31974e-07
DDX39A	protein_coding;retained_intron;nonsense_mediated_decay;processed_transcript	36.5081	14.3532	1.34683	6.61814	1.17227e-10	9.68935e-10
PNISR	protein_coding;processed_transcript;nonsense_mediated_decay	12.9367	4.70579	1.45894	6.58411	3.45785e-12	3.87899e-11
CPSF1	retained_intron;protein_coding;nonsense_mediated_decay	23.073	11.4205	1.01457	6.70764	9.99832e-07	3.73376e-06
CAMSAP1	protein_coding;processed_transcript;retained_intron	15.5987	4.57127	1.77073	6.49848	6.03887e-17	1.86417e-15
PLCG1	protein_coding;retained_intron;processed_transcript;nonsense_mediated_decay	14.4668	5.77975	1.32365	6.6105	2.3657e-10	1.82323e-09
BCLAF1	nonsense_mediated_decay;protein_coding;retained_intron;processed_transcript	14.6062	6.62529	1.14051	6.66166	4.16879e-08	2.05723e-07
LRATD1	protein_coding;processed_transcript	16.6442	4.87195	1.77242	6.49256	5.6757e-17	1.75844e-15
EHMT2	processed_transcript;retained_intron;protein_coding	19.0519	8.2296	1.21103	6.6362	6.14471e-09	3.56021e-08
CDK5RAP2	protein_coding;retained_intron;nonsense_mediated_decay;processed_transcript	13.7423	4.44798	1.62738	6.51932	1.14633e-14	2.10037e-13
DROSHA	protein_coding;retained_intron;processed_transcript	17.7697	8.39605	1.08162	6.66995	1.91757e-07	8.31647e-07
DNAJC2	protein_coding;retained_intron;nonsense_mediated_decay	20.612	7.84028	1.39449	6.57663	2.70894e-11	2.55311e-10
KIF1B	protein_coding;retained_intron;processed_transcript	7.69258	3.28316	1.22837	6.6232	3.7846e-09	2.29419e-08
RRP1	processed_transcript;nonsense_mediated_decay;retained_intron;protein_coding	32.3366	11.5073	1.4906	6.54285	1.23531e-12	1.51002e-11
CDR1	protein_coding	173.9	46.9981	1.88755	6.44624	6.65661e-19	3.23159e-17
AXIN1	retained_intron;protein_coding;processed_transcript	18.1948	5.93515	1.61614	6.50754	1.71008e-14	3.0481e-13
SETD1B	protein_coding	16.4936	5.16655	1.67461	6.49334	2.12439e-15	4.61729e-14
PELP1	protein_coding;retained_intron;nonsense_mediated_decay;processed_transcript	20.8404	5.59526	1.89707	6.44275	4.56653e-19	2.32975e-17
FUS	nonsense_mediated_decay;protein_coding;retained_intron;processed_transcript	19.5752	7.96037	1.29811	6.58898	5.07853e-10	3.65912e-09
AC245052.4	lncRNA	32.8783	15.1866	1.11432	6.6434	8.30806e-08	3.88074e-07
PPAN-P2RY11	protein_coding	51.2419	20.8162	1.2996	6.58373	4.86312e-10	3.51719e-09
CDK13	protein_coding;processed_transcript;retained_intron	5.5272	1.77655	1.63744	6.49109	8.07654e-15	1.5377e-13
CD3EAP	protein_coding	42.5194	13.4119	1.66458	6.48313	3.06107e-15	6.46351e-14
CASC3	retained_intron;protein_coding;nonsense_mediated_decay	21.3389	9.67302	1.14143	6.6262	4.08497e-08	2.01879e-07
TNRC6B	protein_coding;retained_intron;processed_transcript	6.79345	2.64574	1.36045	6.56115	7.80421e-11	6.65252e-10
BCORL1	protein_coding;nonsense_mediated_decay	16.9737	5.31761	1.67442	6.47852	2.14766e-15	4.66193e-14
MLXIP	protein_coding;retained_intron;processed_transcript	9.78578	3.49322	1.48611	6.52552	1.43801e-12	1.74031e-11
ZBTB4	protein_coding	22.1234	10.3938	1.08984	6.64007	1.56092e-07	6.89963e-07
ZHX3	protein_coding;processed_transcript	11.6633	3.86476	1.5935	6.49627	3.79248e-14	6.35436e-13
MYH10	protein_coding;retained_intron	14.9833	3.87602	1.95068	6.40952	5.36269e-20	3.34726e-18
NUP88	processed_transcript;nonsense_mediated_decay;protein_coding;retained_intron	22.4426	9.32116	1.26764	6.57566	1.24018e-09	8.31663e-09
CTNNBL1	protein_coding;processed_transcript	32.4775	11.7313	1.46906	6.51943	2.51977e-12	2.90114e-11
CAPN1	protein_coding;retained_intron;processed_transcript;nonsense_mediated_decay	17.9446	8.09396	1.14862	6.61124	3.38009e-08	1.70103e-07
OSBPL2	processed_transcript;protein_coding;nonsense_mediated_decay;retained_intron	10.2998	4.01019	1.36086	6.54531	7.72873e-11	6.59477e-10
PCLO	protein_coding;processed_transcript;nonsense_mediated_decay	5.8629	1.56294	1.90732	6.40913	3.07386e-19	1.62667e-17
POM121	protein_coding	13.6303	6.27011	1.12024	6.61135	7.14626e-08	3.37881e-07
ATMIN	protein_coding;retained_intron;processed_transcript	21.3817	9.48576	1.17253	6.59458	1.78095e-08	9.43346e-08
AC005523.2	lncRNA	37.3618	10.4492	1.83814	6.41692	4.67919e-18	1.9075e-16
AC013717.1	nonsense_mediated_decay	39.9843	15.8015	1.33935	6.53935	1.49067e-10	1.20327e-09
ZNF318	processed_transcript;nonsense_mediated_decay;protein_coding	13.6587	4.18276	1.70727	6.44017	6.55029e-16	1.56108e-14
NBPF26	protein_coding	19.5802	7.49772	1.38485	6.52148	3.69688e-11	3.36511e-10
CARS1	nonsense_mediated_decay;protein_coding;retained_intron;processed_transcript	13.2176	6.22376	1.08659	6.60891	1.70131e-07	7.46788e-07
PLCG1-AS1	lncRNA	15.7887	6.9301	1.18793	6.57702	1.1728e-08	6.45079e-08
TASOR2	protein_coding;processed_transcript;retained_intron	12.0884	4.79483	1.33405	6.5324	1.75209e-10	1.39187e-09
CHRM3	processed_transcript;protein_coding	8.7166	2.71968	1.68031	6.43984	1.75422e-15	3.89725e-14
RRP1B	protein_coding;retained_intron	22.9652	9.12601	1.33138	6.52838	1.90048e-10	1.49374e-09
SUPT6H	protein_coding;nonsense_mediated_decay;retained_intron	12.5637	3.71519	1.75773	6.41924	1.01071e-16	2.94905e-15
VCP	protein_coding;retained_intron	27.4001	11.7169	1.22558	6.55822	4.13123e-09	2.48048e-08
BAZ1A	protein_coding;nonsense_mediated_decay;retained_intron;processed_transcript	17.1412	8.22619	1.05916	6.60998	3.39228e-07	1.39388e-06
MCM3AP	processed_transcript;retained_intron;protein_coding	13.7799	4.92435	1.48454	6.48459	1.52786e-12	1.84252e-11
FOXN3	protein_coding;processed_transcript;nonsense_mediated_decay	11.9504	5.95069	1.00592	6.6263	1.23848e-06	4.53549e-06
DHX38	protein_coding;nonsense_mediated_decay;retained_intron	20.8866	6.20108	1.75196	6.41809	1.25552e-16	3.6017e-15
INCENP	protein_coding;retained_intron;processed_transcript	29.3058	6.16508	2.24895	6.30476	1.64556e-25	2.6206e-23
ZNF605	protein_coding;processed_transcript;retained_intron	12.0327	5.07874	1.2444	6.534	2.43271e-09	1.5393e-08
MAP3K11	protein_coding;nonsense_mediated_decay;processed_transcript;retained_intron	12.3242	4.96898	1.31046	6.51379	3.56429e-10	2.65318e-09
FBXW7	protein_coding;retained_intron;processed_transcript	11.8439	3.86815	1.61441	6.43132	1.85422e-14	3.2708e-13
MSANTD4	processed_transcript;protein_coding	25.4428	11.1498	1.19023	6.54689	1.10549e-08	6.10419e-08
PDE4DIP	protein_coding;retained_intron;processed_transcript;nonsense_mediated_decay	4.70241	2.1915	1.10147	6.57374	1.16724e-07	5.30111e-07
TRIM28	protein_coding;retained_intron	30.0995	11.4078	1.3997	6.4824	2.34154e-11	2.23153e-10
PPP1R26	protein_coding;processed_transcript	24.4096	7.2525	1.75087	6.39348	1.3182e-16	3.74992e-15
LEO1	protein_coding;retained_intron	48.8514	20.0742	1.28304	6.51421	7.99954e-10	5.57971e-09
PODXL	nonsense_mediated_decay;protein_coding;retained_intron;processed_transcript	18.7782	9.13676	1.03929	6.58869	5.55155e-07	2.18573e-06
ZNF777	protein_coding	40.7815	13.8363	1.55943	6.43752	1.2483e-13	1.88072e-12
MBD3	protein_coding;nonsense_mediated_decay;processed_transcript;retained_intron	16.3536	5.68673	1.52391	6.44638	4.15702e-13	5.61742e-12
MSL1	protein_coding;retained_intron;nonsense_mediated_decay	16.7305	6.99987	1.25706	6.51889	1.69705e-09	1.10753e-08
SIX4	protein_coding;processed_transcript	19.0329	6.28534	1.59841	6.42232	3.25637e-14	5.52675e-13
MYO18A	protein_coding;processed_transcript;nonsense_mediated_decay;retained_intron	8.56461	2.26114	1.92131	6.34878	1.79775e-19	9.91382e-18
EFTUD2	protein_coding;retained_intron;nonsense_mediated_decay;processed_transcript	12.693	4.88104	1.37875	6.47995	4.50323e-11	4.01964e-10
PRDM2	protein_coding;nonsense_mediated_decay;processed_transcript;retained_intron	11.7865	5.60882	1.07135	6.57054	2.51084e-07	1.06615e-06
PARP14	protein_coding;nonsense_mediated_decay;processed_transcript;retained_intron	12.5287	6.18356	1.01871	6.58742	9.15078e-07	3.45129e-06
HMGXB3	protein_coding;nonsense_mediated_decay;retained_intron	20.5514	9.41024	1.12692	6.55253	6.04177e-08	2.9025e-07
ABL1	protein_coding	18.324	5.42416	1.75623	6.38172	1.08209e-16	3.13844e-15
PRDM8	processed_transcript;protein_coding	27.9939	7.62603	1.87608	6.35376	1.08454e-18	5.03558e-17
CHAF1A	protein_coding;processed_transcript;nonsense_mediated_decay	29.6746	7.36794	2.00986	6.32517	4.90325e-21	3.79779e-19
P2RY2	protein_coding	14.3106	5.2337	1.45116	6.45183	4.57178e-12	5.00663e-11
ADGRL1	protein_coding;retained_intron;processed_transcript	15.0806	5.87386	1.36029	6.47518	7.96397e-11	6.77852e-10
EVC	protein_coding;processed_transcript;retained_intron	17.9045	5.36432	1.73883	6.37797	2.07708e-16	5.58255e-15
AMOTL2	protein_coding;retained_intron;processed_transcript	21.3743	7.5439	1.50247	6.43582	8.53395e-13	1.07399e-11
ATAD3A	protein_coding;retained_intron;nonsense_mediated_decay	38.2287	18.9446	1.01286	6.57943	1.05403e-06	3.91726e-06
RBBP6	protein_coding;retained_intron;processed_transcript	12.1941	2.92923	2.05755	6.30863	6.73604e-22	6.20444e-20
FLNC	protein_coding;retained_intron	13.7506	5.75662	1.25618	6.50076	1.74548e-09	1.1361e-08
H1-4	protein_coding	161.925	80.0413	1.0165	6.57369	9.66429e-07	3.62411e-06
DSE	protein_coding;retained_intron;processed_transcript	6.60727	2.11259	1.64501	6.38777	6.34354e-15	1.24389e-13
ZMYND8	protein_coding;processed_transcript	16.6233	4.5678	1.86361	6.3371	1.7823e-18	7.92962e-17
ERCC6	protein_coding;nonsense_mediated_decay;retained_intron;processed_transcript	7.12997	2.81031	1.34315	6.46101	1.34709e-10	1.0983e-09
AAMP	protein_coding;retained_intron	41.3428	17.8886	1.20858	6.50015	6.7015e-09	3.85138e-08
ZNF445	protein_coding;retained_intron	6.68568	1.89704	1.81729	6.34164	1.07647e-17	4.02259e-16
EHMT1	protein_coding;nonsense_mediated_decay;processed_transcript;retained_intron	5.66685	1.73295	1.70929	6.36011	6.23149e-16	1.49136e-14
VPS37B	protein_coding;retained_intron	22.299	10.6425	1.06713	6.53662	2.80186e-07	1.17508e-06
HGS	protein_coding;retained_intron;nonsense_mediated_decay	15.2984	6.25976	1.28918	6.46739	6.73429e-10	4.75362e-09
ZNF518B	protein_coding;retained_intron;processed_transcript	11.4353	5.08071	1.17038	6.49471	1.91208e-08	1.00717e-07
CLDN4	processed_transcript;protein_coding	26.4678	8.82245	1.58496	6.37534	5.2642e-14	8.55934e-13
KDM5B	protein_coding;retained_intron;processed_transcript;nonsense_mediated_decay	4.99531	2.48264	1.00869	6.54126	1.16877e-06	4.29777e-06
UBE2Q1-AS1	lncRNA	287.744	130.058	1.14561	6.49645	3.71477e-08	1.85412e-07
PIP4K2B	protein_coding;processed_transcript	20.2537	7.28105	1.47595	6.40107	2.06394e-12	2.42381e-11
YTHDF3	protein_coding;retained_intron;nonsense_mediated_decay;processed_transcript	20.1568	6.40089	1.65489	6.35559	4.49681e-15	9.08963e-14
TRMT12	protein_coding;processed_transcript;nonsense_mediated_decay	53.2434	16.0562	1.72945	6.33666	2.98341e-16	7.69098e-15
PKP4	protein_coding;nonsense_mediated_decay;processed_transcript;retained_intron	13.0072	5.20838	1.32038	6.44139	2.68393e-10	2.03897e-09
RTL6	protein_coding	22.8849	8.14391	1.49058	6.39439	1.27767e-12	1.55621e-11
UTP3	protein_coding	61.2238	23.7161	1.36821	6.4235	6.30562e-11	5.44591e-10
PQBP1	protein_coding;processed_transcript	43.4944	21.2131	1.03586	6.51983	6.07893e-07	2.37962e-06
NOP14-AS1	lncRNA	15.0593	5.86718	1.3599	6.41713	8.14845e-11	6.92863e-10
ZFYVE26	retained_intron;protein_coding;nonsense_mediated_decay	7.81083	3.22089	1.278	6.43738	9.38269e-10	6.44162e-09
CHMP4A	protein_coding;nonsense_mediated_decay;processed_transcript;retained_intron	52.3694	24.1924	1.11415	6.48696	8.49675e-08	3.95717e-07
MTSS2	protein_coding	24.5877	10.2036	1.26884	6.43927	1.22358e-09	8.21509e-09
CUL1	protein_coding;nonsense_mediated_decay;processed_transcript	29.5031	14.1423	1.06084	6.5022	3.29049e-07	1.3573e-06
C19orf53	protein_coding;nonsense_mediated_decay	102.265	50.1346	1.02843	6.51177	7.29068e-07	2.80817e-06
DNAJC5	protein_coding;nonsense_mediated_decay	22.8514	9.59846	1.25139	6.43852	2.02195e-09	1.29868e-08
SCAF4	protein_coding;retained_intron	20.4173	6.00494	1.76554	6.30407	7.82827e-17	2.35262e-15
DDX54	protein_coding;processed_transcript;retained_intron;nonsense_mediated_decay	23.9939	8.63731	1.47399	6.36958	2.21646e-12	2.58335e-11
DDX24	protein_coding;retained_intron;processed_transcript	14.1113	4.99959	1.49695	6.36268	1.04286e-12	1.28957e-11
TATDN2	protein_coding;processed_transcript	21.662	9.01108	1.26538	6.41784	1.35725e-09	9.02009e-09
MLLT1	protein_coding;processed_transcript	25.3	9.20796	1.45816	6.36217	3.71709e-12	4.13441e-11
FMNL2	protein_coding;retained_intron;processed_transcript	18.2936	8.57773	1.09266	6.46543	1.48131e-07	6.58362e-07
WDR6	protein_coding;processed_transcript;nonsense_mediated_decay;retained_intron	22.6521	6.04074	1.90681	6.25075	3.34128e-19	1.76271e-17
DHX32	protein_coding	30.5796	13.4541	1.18451	6.43394	1.31323e-08	7.15621e-08
POM121C	protein_coding;retained_intron;processed_transcript	13.644	6.46469	1.0776	6.46726	2.17028e-07	9.31293e-07
AC138696.1	protein_coding	41.3866	12.557	1.72064	6.28891	4.19819e-16	1.04586e-14
UPF2	protein_coding;processed_transcript	20.3603	6.78179	1.58599	6.31942	5.15689e-14	8.41485e-13
AMOTL1	protein_coding;processed_transcript;retained_intron	11.8755	3.6741	1.6925	6.28602	1.17965e-15	2.69453e-14
KMT5A	protein_coding;nonsense_mediated_decay;processed_transcript;retained_intron	26.0224	11.906	1.12805	6.43935	5.94803e-08	2.85908e-07
PTPN21	protein_coding;nonsense_mediated_decay;retained_intron;processed_transcript	15.5049	6.19425	1.32371	6.37958	2.45706e-10	1.88596e-09
TUBA1A	protein_coding;retained_intron	37.3939	18.3921	1.0237	6.47059	8.20878e-07	3.12785e-06
TRIM56	protein_coding;processed_transcript	10.6632	3.47736	1.61654	6.2992	1.78489e-14	3.16818e-13
TRAP1	nonsense_mediated_decay;protein_coding;retained_intron;processed_transcript	22.8872	10.8699	1.07419	6.45157	2.36947e-07	1.0099e-06
SPRY2	protein_coding	36.8804	14.2929	1.36753	6.36205	6.51608e-11	5.62198e-10
PLEKHM2	protein_coding;processed_transcript	28.6227	9.87368	1.53548	6.31508	2.90872e-13	4.05602e-12
ESYT1	protein_coding;processed_transcript;retained_intron	22.3534	10.3163	1.11555	6.43247	8.25111e-08	3.85943e-07
KIAA2026	nonsense_mediated_decay;processed_transcript;protein_coding	13.892	4.55682	1.60812	6.29333	2.4026e-14	4.16484e-13
ZNF317	protein_coding;nonsense_mediated_decay;retained_intron	23.3124	8.10115	1.52487	6.30991	4.16273e-13	5.62067e-12
MAML3	protein_coding	16.7698	3.86129	2.11866	6.17773	5.35294e-23	5.84706e-21
KLF4	retained_intron;protein_coding	32.0925	10.7829	1.57346	6.29562	8.00398e-14	1.24897e-12
MDN1	protein_coding;nonsense_mediated_decay;processed_transcript	6.29012	2.61338	1.26715	6.3781	1.29808e-09	8.6674e-09
ARHGAP31	protein_coding	12.5267	4.94268	1.34162	6.35622	1.43889e-10	1.16478e-09
SNRNP70	nonsense_mediated_decay;protein_coding;retained_intron	24.9979	10.5992	1.23783	6.38218	3.00161e-09	1.85451e-08
SUPT5H	protein_coding;processed_transcript;retained_intron	13.6205	4.28759	1.66752	6.26246	2.93973e-15	6.27731e-14
PCNX3	protein_coding;processed_transcript;retained_intron	14.6243	4.4717	1.70944	6.25113	6.42135e-16	1.53464e-14
SOGA1	protein_coding;nonsense_mediated_decay;retained_intron	7.78449	2.81374	1.46809	6.31111	2.72428e-12	3.12393e-11
PDP1	processed_transcript;protein_coding	20.7941	7.56682	1.45839	6.31315	3.73178e-12	4.14534e-11
FNBP1	protein_coding;processed_transcript	17.6376	8.63894	1.02972	6.43883	7.12056e-07	2.75072e-06
LUZP1	protein_coding	11.9869	3.78382	1.66351	6.25187	3.40707e-15	7.08241e-14
INTS3	protein_coding;retained_intron;nonsense_mediated_decay	11.0563	5.13925	1.10523	6.406	1.08118e-07	4.94319e-07
KANSL3	nonsense_mediated_decay;processed_transcript;protein_coding;retained_intron	12.8217	6.34672	1.0145	6.43476	1.02824e-06	3.83397e-06
ACLY	protein_coding;processed_transcript;retained_intron	22.1823	9.39028	1.24015	6.3621	2.81987e-09	1.75367e-08
PPP1R10	protein_coding;retained_intron;processed_transcript	22.1611	9.28551	1.25496	6.35467	1.85106e-09	1.1975e-08
KIAA1217	protein_coding;processed_transcript;retained_intron	10.6487	3.81132	1.4823	6.28878	1.72099e-12	2.05493e-11
SH3TC2	nonsense_mediated_decay;processed_transcript;protein_coding;retained_intron	3.01571	1.09013	1.46797	6.29074	2.74827e-12	3.14721e-11
RCOR1	protein_coding;retained_intron;nonsense_mediated_decay	18.5173	9.18332	1.01177	6.42454	1.09865e-06	4.06361e-06
GTF3C1	processed_transcript;protein_coding;retained_intron;nonsense_mediated_decay	9.91336	3.39422	1.54627	6.26642	2.0445e-13	2.95239e-12
VCPIP1	protein_coding	11.5003	4.24248	1.43866	6.29305	7.08106e-12	7.48055e-11
EXOC3	processed_transcript;protein_coding;nonsense_mediated_decay;retained_intron	14.0169	6.39699	1.13168	6.38165	5.44919e-08	2.64165e-07
CIC	protein_coding;processed_transcript;nonsense_mediated_decay;retained_intron	12.0541	3.39499	1.82801	6.19753	7.52076e-18	2.91259e-16
ABCF2	protein_coding;processed_transcript	22.1801	8.50143	1.38347	6.30696	4.02688e-11	3.63251e-10
ABCF3	protein_coding;nonsense_mediated_decay;retained_intron	21.9398	7.10919	1.62577	6.24184	1.31168e-14	2.38031e-13
SLC35E2B	protein_coding;retained_intron	13.4443	5.36046	1.32655	6.31485	2.28449e-10	1.76543e-09
B3GALT6	protein_coding	40.53	11.2948	1.8433	6.18465	4.18181e-18	1.71935e-16
ZNF768	protein_coding	47.7657	20.0008	1.2559	6.32757	1.81018e-09	1.17372e-08
IVD	protein_coding;retained_intron;nonsense_mediated_decay;processed_transcript	16.4758	6.4379	1.35566	6.29655	9.49998e-11	7.98223e-10
WBP1L	protein_coding;nonsense_mediated_decay;processed_transcript	14.4097	4.81242	1.58217	6.23521	6.0285e-14	9.66374e-13
JUNB	protein_coding	61.6781	16.9139	1.86651	6.16925	1.70149e-18	7.60982e-17
NPLOC4	protein_coding;processed_transcript;nonsense_mediated_decay;retained_intron	11.8147	5.90151	1.00142	6.40165	1.40904e-06	5.10308e-06
MCM3	protein_coding;processed_transcript	30.9025	10.4049	1.57043	6.2352	9.03739e-14	1.3949e-12
RNF216	protein_coding;nonsense_mediated_decay;processed_transcript;retained_intron	14.8647	6.42987	1.20901	6.33462	6.78824e-09	3.89729e-08
GGA3	protein_coding;nonsense_mediated_decay;retained_intron	17.3912	6.64015	1.38905	6.28081	3.40482e-11	3.12261e-10
ZC3H12C	protein_coding	11.6009	5.52871	1.06921	6.37532	2.70928e-07	1.14019e-06
ZNF131	retained_intron;processed_transcript;protein_coding;nonsense_mediated_decay	13.1646	6.54953	1.00719	6.392	1.22989e-06	4.50694e-06
PACSIN2	nonsense_mediated_decay;protein_coding;processed_transcript	24.5896	9.75247	1.33419	6.29114	1.82424e-10	1.44246e-09
ZFP62	processed_transcript;protein_coding;retained_intron	26.664	7.51514	1.82699	6.16549	7.92686e-18	3.04907e-16
AC024909.1	lncRNA	49.5291	20.4831	1.27382	6.30475	1.08403e-09	7.34178e-09
RUVBL1	nonsense_mediated_decay;protein_coding;retained_intron;processed_transcript	15.9707	7.65576	1.06079	6.36997	3.34472e-07	1.376e-06
GALNT6	protein_coding;retained_intron;nonsense_mediated_decay;processed_transcript	15.193	6.44567	1.23698	6.31348	3.10995e-09	1.91728e-08
FOSL2	processed_transcript;protein_coding	15.5438	5.02032	1.63046	6.20341	1.12487e-14	2.06326e-13
JMY	protein_coding;processed_transcript	12.1766	5.24989	1.21373	6.30922	5.97822e-09	3.47333e-08
UBE3B	protein_coding;retained_intron;nonsense_mediated_decay;processed_transcript	8.87942	4.17579	1.0884	6.3457	1.67578e-07	7.36342e-07
BAZ2B	protein_coding;retained_intron;processed_transcript	5.46132	2.42362	1.17207	6.3195	1.87289e-08	9.87744e-08
MAST2	processed_transcript;protein_coding;retained_intron	13.6892	6.32159	1.11466	6.33458	8.55195e-08	3.97939e-07
IP6K2	protein_coding;retained_intron;nonsense_mediated_decay;processed_transcript	19.6061	8.93459	1.13382	6.32729	5.19107e-08	2.52278e-07
PSPC1	retained_intron;nonsense_mediated_decay;protein_coding	22.8819	9.42732	1.27927	6.28283	9.29114e-10	6.38134e-09
BCL9	protein_coding;processed_transcript	17.3897	5.87937	1.56448	6.20375	1.1185e-13	1.7002e-12
VPS18	protein_coding;nonsense_mediated_decay	27.324	7.59666	1.8467	6.13754	3.73858e-18	1.55379e-16
KBTBD2	protein_coding;processed_transcript;retained_intron	22.6936	9.13365	1.313	6.27102	3.45282e-10	2.57601e-09
GPAT4	processed_transcript;protein_coding;nonsense_mediated_decay;retained_intron	13.8637	4.63373	1.58104	6.19919	6.33683e-14	1.0101e-12
EEF1AKNMT	protein_coding;processed_transcript	28.6313	10.8049	1.40588	6.24006	2.02912e-11	1.95015e-10
ZC3H4	protein_coding;processed_transcript;retained_intron	16.8002	3.42731	2.29327	6.04577	2.63964e-26	4.73468e-24
HECTD4	protein_coding;nonsense_mediated_decay;processed_transcript;retained_intron	5.03951	1.90821	1.40104	6.24011	2.36241e-11	2.25017e-10
NFATC2	protein_coding;retained_intron	13.1913	5.0373	1.38884	6.23969	3.45851e-11	3.16503e-10
TACO1	retained_intron;protein_coding	47.4094	22.6989	1.06253	6.33699	3.2159e-07	1.3304e-06
MAGI1	protein_coding;processed_transcript;retained_intron	9.38042	2.97344	1.65749	6.17005	4.34353e-15	8.86393e-14
STK35	protein_coding;nonsense_mediated_decay	15.9716	7.23503	1.14242	6.31101	4.1462e-08	2.04667e-07
ZNF148	protein_coding;processed_transcript	10.4645	4.66976	1.16406	6.30415	2.32993e-08	1.20895e-07
OTUD5	protein_coding;processed_transcript	30.399	14.5802	1.06	6.33669	3.42544e-07	1.40582e-06
PRR14L	protein_coding;nonsense_mediated_decay;processed_transcript	9.22135	3.85741	1.25733	6.27179	1.75476e-09	1.14126e-08
DCAF1	protein_coding	15.8923	5.38426	1.56148	6.18807	1.24499e-13	1.8774e-12
SPRY1	protein_coding;processed_transcript	27.4241	7.51331	1.86789	6.11443	1.65098e-18	7.40334e-17
PHAX	processed_transcript;protein_coding;retained_intron	29.6766	14.2841	1.05491	6.33149	3.88877e-07	1.57811e-06
DNASE1	nonsense_mediated_decay;processed_transcript;protein_coding;retained_intron	7.87316	3.15879	1.31755	6.25117	3.02746e-10	2.2756e-09
RIPK1	processed_transcript;protein_coding	26.0943	9.16999	1.50872	6.19802	7.35947e-13	9.42898e-12
GJC1	protein_coding	12.456	5.48171	1.18412	6.28937	1.35648e-08	7.37773e-08
GAS8	processed_transcript;protein_coding;nonsense_mediated_decay;retained_intron	19.2711	5.67881	1.76274	6.13134	9.26879e-17	2.73253e-15
PLEKHM1	protein_coding;processed_transcript;nonsense_mediated_decay;retained_intron	11.7183	4.33217	1.43558	6.21226	7.96872e-12	8.3356e-11
ERVK3-1	protein_coding;retained_intron	21.4574	10.5156	1.02893	6.32804	7.34912e-07	2.82876e-06
POGZ	protein_coding;retained_intron;nonsense_mediated_decay	10.3898	3.63334	1.51578	6.17543	5.85202e-13	7.64712e-12
FBL	protein_coding;processed_transcript;nonsense_mediated_decay;retained_intron	50.0531	22.5149	1.15256	6.2783	3.18241e-08	1.60915e-07
ARFGEF3	protein_coding	7.19907	3.48586	1.04628	6.31149	4.82207e-07	1.92071e-06
SLC4A1AP	protein_coding;nonsense_mediated_decay;retained_intron	20.5378	7.5982	1.43453	6.19573	8.27279e-12	8.63035e-11
KCNG1	protein_coding;processed_transcript	19.7433	5.92636	1.73611	6.12004	2.51483e-16	6.64384e-15
PRCC	processed_transcript;protein_coding;retained_intron	26.2479	12.2612	1.09808	6.29326	1.31819e-07	5.91572e-07
PRPF38B	protein_coding;processed_transcript	15.3367	5.46226	1.48939	6.17745	1.40287e-12	1.7002e-11
GTPBP2	nonsense_mediated_decay;protein_coding;processed_transcript	22.5637	8.86429	1.34791	6.21548	1.2238e-10	1.00644e-09
AP000695.1	lncRNA	119.359	29.8324	2.00031	6.05898	8.27919e-21	6.18761e-19
BRD9	retained_intron;nonsense_mediated_decay;protein_coding;processed_transcript	11.1411	4.00255	1.47688	6.17695	2.11521e-12	2.4789e-11
PSMC1	protein_coding;retained_intron	17.3559	8.61805	1.00998	6.31535	1.16054e-06	4.27026e-06
LRRC47	protein_coding;retained_intron;nonsense_mediated_decay	23.5686	11.7058	1.00962	6.31407	1.17059e-06	4.30353e-06
TBC1D16	protein_coding	9.1658	3.22569	1.50663	6.16569	7.95907e-13	1.00844e-11
RUBCN	protein_coding;retained_intron;processed_transcript	9.52129	4.64771	1.03462	6.30294	6.419e-07	2.50412e-06
PCF11	protein_coding;TEC;retained_intron	10.6549	4.83482	1.13997	6.26886	4.45118e-08	2.18519e-07
AC010422.6	nonsense_mediated_decay	18.06	7.0499	1.3571	6.20125	9.27756e-11	7.81461e-10
REPIN1	protein_coding;retained_intron;nonsense_mediated_decay;processed_transcript	22.7174	8.70009	1.38467	6.19133	3.98014e-11	3.59605e-10
TUBB3	protein_coding;nonsense_mediated_decay;processed_transcript;retained_intron	23.8143	11.3918	1.06382	6.2858	3.13459e-07	1.30086e-06
MAGED2	protein_coding;processed_transcript	35.7973	14.5434	1.29947	6.21181	5.21438e-10	3.74591e-09
SCARA3	protein_coding	26.1226	8.29535	1.65489	6.11657	4.85476e-15	9.77839e-14
ZNF462	protein_coding;processed_transcript	8.59599	2.56961	1.74208	6.08973	2.03844e-16	5.48737e-15
NOP58	nonsense_mediated_decay;retained_intron;protein_coding;processed_transcript	31.942	13.4013	1.25306	6.21472	2.00357e-09	1.28834e-08
NCOA5	protein_coding	32.4053	11.9938	1.43391	6.16226	8.50885e-12	8.8463e-11
ARAP1	processed_transcript;protein_coding;retained_intron	11.4948	4.75736	1.27273	6.2023	1.14047e-09	7.70564e-09
TWF2	protein_coding;retained_intron	60.4933	28.7826	1.07156	6.26336	2.59066e-07	1.09649e-06
INPPL1	protein_coding;retained_intron;nonsense_mediated_decay	15.8097	7.63762	1.0496	6.26887	4.46808e-07	1.78891e-06
AL662795.2	TEC	27.9245	10.5237	1.40787	6.15565	1.94499e-11	1.87883e-10
ASCC2	protein_coding;retained_intron;processed_transcript;nonsense_mediated_decay	19.0934	8.50201	1.16718	6.22413	2.16926e-08	1.13144e-07
ARID4A	protein_coding;nonsense_mediated_decay;processed_transcript;retained_intron	13.879	6.81433	1.02625	6.26888	7.89697e-07	3.01849e-06
GNL2	protein_coding;processed_transcript	17.9745	8.6365	1.05742	6.25751	3.68829e-07	1.50319e-06
HOXA13	processed_transcript;protein_coding	20.3454	9.96191	1.0302	6.26461	7.18096e-07	2.77091e-06
TGM2	protein_coding;retained_intron	12.977	5.55579	1.22387	6.20345	4.58552e-09	2.72826e-08
RPRD2	processed_transcript;protein_coding	11.7968	4.95392	1.25173	6.19432	2.08896e-09	1.33642e-08
GADD45B	retained_intron;protein_coding;nonsense_mediated_decay	47.8888	17.2423	1.47371	6.12253	2.38022e-12	2.75536e-11
ZNF263	protein_coding	15.9609	6.38079	1.32271	6.16132	2.64426e-10	2.01512e-09
G6PD	protein_coding;retained_intron;processed_transcript	28.4854	12.296	1.21202	6.19307	6.39546e-09	3.68919e-08
PLEKHG5	protein_coding;nonsense_mediated_decay;retained_intron;processed_transcript	14.7233	5.35623	1.45879	6.12254	3.86543e-12	4.28822e-11
KIF16B	protein_coding	13.1801	6.1422	1.10152	6.22438	1.21891e-07	5.50644e-07
ABCF2-H2BE1	protein_coding	46.6274	17.4219	1.42026	6.12971	1.32423e-11	1.33259e-10
KDM3B	protein_coding;nonsense_mediated_decay;retained_intron;processed_transcript	12.8989	5.28434	1.28743	6.16216	7.49789e-10	5.25778e-09
TRMT6	protein_coding;processed_transcript	26.7735	12.6028	1.08705	6.21957	1.76382e-07	7.70851e-07
PRPF19	protein_coding;retained_intron	34.6774	15.2679	1.18348	6.18859	1.40338e-08	7.60609e-08
AL354813.1	lncRNA	41.4636	14.6595	1.49998	6.09665	1.01161e-12	1.25549e-11
MAT2A	protein_coding;retained_intron;processed_transcript	22.5191	9.18655	1.29353	6.15268	6.2836e-10	4.4595e-09
CSNK1E	protein_coding;retained_intron;nonsense_mediated_decay;processed_transcript	14.2085	6.18506	1.19988	6.17831	8.97164e-09	5.03381e-08
TTC28	protein_coding;retained_intron;processed_transcript	7.96938	2.27881	1.80615	6.01899	1.87735e-17	6.51528e-16
UBA1	protein_coding;processed_transcript	15.641	6.35703	1.29889	6.1466	5.37486e-10	3.85308e-09
AC092143.1	protein_coding	36.2598	17.7045	1.03424	6.2277	6.53991e-07	2.54662e-06
RUFY1	protein_coding;nonsense_mediated_decay;retained_intron;processed_transcript	17.0545	8.03598	1.08559	6.21082	1.83243e-07	7.99015e-07
AC022384.1	nonsense_mediated_decay	33.7911	14.3085	1.23975	6.16269	2.95404e-09	1.82977e-08
ZFYVE1	protein_coding;retained_intron;processed_transcript	19.2494	6.36961	1.5955	6.06565	4.0056e-14	6.67355e-13
PHRF1	protein_coding;nonsense_mediated_decay;retained_intron	17.3723	5.27084	1.72065	6.03447	4.60394e-16	1.13533e-14
FAM43A	protein_coding	31.794	12.1831	1.38384	6.11728	4.15589e-11	3.74293e-10
VARS1	processed_transcript;protein_coding;retained_intron	17.0388	7.53371	1.17737	6.17564	1.66018e-08	8.84323e-08
SUGP2	nonsense_mediated_decay;protein_coding;processed_transcript	11.8206	5.28262	1.16196	6.17906	2.51433e-08	1.29556e-07
DYRK2	protein_coding;processed_transcript	10.5628	2.97257	1.82918	6.00324	7.81583e-18	3.01316e-16
MAEA	protein_coding;nonsense_mediated_decay;retained_intron;processed_transcript	10.1742	3.69496	1.46125	6.09068	3.59976e-12	4.02493e-11
TBX3	protein_coding;retained_intron	16.7366	7.01823	1.2538	6.14635	1.98717e-09	1.27827e-08
NOG	protein_coding	52.1145	25.9189	1.00767	6.22261	1.23949e-06	4.53725e-06
POLR1A	protein_coding;processed_transcript;retained_intron;nonsense_mediated_decay	7.37039	2.33688	1.65713	6.03711	4.61053e-15	9.30846e-14
TP53BP2	protein_coding;nonsense_mediated_decay;processed_transcript;retained_intron	16.6508	7.16286	1.21696	6.15449	5.61156e-09	3.28256e-08
KIAA1671	protein_coding;retained_intron	6.05306	2.1981	1.46138	6.08466	3.59093e-12	4.01872e-11
AC004974.1	lncRNA	32.1498	13.7636	1.22393	6.15073	4.622e-09	2.74541e-08
AFDN	protein_coding;retained_intron;processed_transcript	7.24377	2.24388	1.69071	6.02541	1.38069e-15	3.10381e-14
AC002401.1	lncRNA	211.996	75.5156	1.48916	6.07309	1.45522e-12	1.7574e-11
TSC1	nonsense_mediated_decay;protein_coding;retained_intron;processed_transcript	5.63197	2.36281	1.25311	6.13746	2.03021e-09	1.303e-08
ESF1	protein_coding	30.799	12.7518	1.27216	6.13081	1.17589e-09	7.91983e-09
CRKL	protein_coding;nonsense_mediated_decay	18.4995	8.39783	1.13938	6.16761	4.59194e-08	2.24718e-07
CTTNBP2NL	protein_coding;processed_transcript	13.3989	5.92994	1.17601	6.1554	1.72869e-08	9.17376e-08
DAG1	protein_coding;processed_transcript;retained_intron	14.2253	6.62425	1.10261	6.17374	1.19402e-07	5.40688e-07
POLR3H	protein_coding;nonsense_mediated_decay;processed_transcript;retained_intron	14.9009	5.31871	1.48623	6.06097	1.6082e-12	1.92984e-11
TPM3P9	processed_transcript;transcribed_processed_pseudogene	33.6313	10.2058	1.72038	6.00122	4.71154e-16	1.15586e-14
CREG2	protein_coding;processed_transcript	13.9014	6.13041	1.18116	6.14455	1.50602e-08	8.10059e-08
DHX36	protein_coding;retained_intron;nonsense_mediated_decay	9.29449	4.43576	1.06718	6.17953	2.9239e-07	1.22176e-06
PHF20	processed_transcript;retained_intron;protein_coding;nonsense_mediated_decay	11.7103	5.79407	1.01512	6.19599	1.04111e-06	3.87771e-06
KDM4B	protein_coding;processed_transcript;retained_intron;TEC	6.65244	3.05741	1.12156	6.15989	7.33336e-08	3.46343e-07
RPTOR	nonsense_mediated_decay;processed_transcript;protein_coding;retained_intron	9.47986	3.69881	1.35778	6.08596	9.33124e-11	7.85595e-10
NCK2	protein_coding	32.8212	15.2514	1.10567	6.16086	1.10591e-07	5.0468e-07
MPHOSPH10	protein_coding;processed_transcript;retained_intron	22.407	7.81836	1.51898	6.04143	5.46969e-13	7.21389e-12
RSAD1	protein_coding;retained_intron;nonsense_mediated_decay	23.5274	10.0305	1.22993	6.11806	3.93003e-09	2.37138e-08
JAK1	protein_coding;nonsense_mediated_decay;retained_intron;processed_transcript	7.70148	3.29318	1.22563	6.11727	4.43477e-09	2.64596e-08
FOXA2	protein_coding	37.2779	8.9269	2.06204	5.91152	6.91917e-22	6.30495e-20
AKAP8	protein_coding;nonsense_mediated_decay;retained_intron	22.5545	8.36357	1.4312	6.0544	9.54128e-12	9.82971e-11
PSMC4	protein_coding;retained_intron	37.8163	17.683	1.09663	6.14572	1.39711e-07	6.24215e-07
ZSWIM8-AS1	lncRNA	66.0157	23.6893	1.47855	6.03414	2.08423e-12	2.44596e-11
MEX3C	protein_coding	12.1509	5.80685	1.06522	6.1439	3.08528e-07	1.28134e-06
CTDP1	protein_coding;processed_transcript;retained_intron	18.0395	5.76283	1.64628	5.98019	6.93223e-15	1.34846e-13
HCG20	lncRNA	60.7237	26.4528	1.19882	6.1012	9.36488e-09	5.22349e-08
BUB1B	processed_transcript;nonsense_mediated_decay;protein_coding;retained_intron	21.3873	8.20544	1.38207	6.04619	4.46777e-11	3.99637e-10
ZNF12	protein_coding;processed_transcript	17.8883	6.45669	1.47012	6.01831	2.75574e-12	3.15153e-11
MIEF1	processed_transcript;protein_coding;nonsense_mediated_decay;retained_intron	12.5963	6.20047	1.02254	6.15064	8.76443e-07	3.31953e-06
KDM5A	protein_coding;processed_transcript;retained_intron	7.90574	2.98269	1.40626	6.0342	2.10953e-11	2.02059e-10
CC2D1A	protein_coding;retained_intron;nonsense_mediated_decay	18.8712	7.86676	1.26232	6.0749	1.57936e-09	1.03748e-08
SNX21	protein_coding;processed_transcript;retained_intron	23.3183	7.57128	1.62282	5.97807	1.58998e-14	2.85795e-13
ARSJ	protein_coding;nonsense_mediated_decay;processed_transcript	18.4682	6.25605	1.56169	5.99243	1.31452e-13	1.97701e-12
JADE2	protein_coding;processed_transcript;retained_intron;nonsense_mediated_decay	9.62085	3.69862	1.37915	6.04055	4.8972e-11	4.34174e-10
KLHL20	processed_transcript;protein_coding	22.3646	7.97461	1.48771	6.00962	1.55535e-12	1.87169e-11
GCC2	retained_intron;protein_coding;processed_transcript;nonsense_mediated_decay	7.49817	3.476	1.10909	6.11818	1.01922e-07	4.6838e-07
BTBD3	protein_coding;nonsense_mediated_decay;processed_transcript	15.2216	5.3171	1.51738	6.00014	5.84518e-13	7.64404e-12
CCDC12	protein_coding;retained_intron;processed_transcript	19.8642	8.06653	1.30013	6.0539	5.28742e-10	3.79678e-09
BOP1	protein_coding;retained_intron;processed_transcript	24.5146	9.17442	1.41792	6.01673	1.46831e-11	1.45804e-10
AC010997.3	lncRNA	166.714	41.3133	2.01265	5.87579	5.52313e-21	4.23937e-19
AATF	protein_coding;nonsense_mediated_decay;retained_intron;processed_transcript	20.2494	8.3178	1.28358	6.04983	8.58775e-10	5.94134e-09
ARL4C	protein_coding	23.2094	7.50761	1.62825	5.95685	1.32387e-14	2.39987e-13
SNRK-AS1	lncRNA	40.2598	12.6469	1.67052	5.94319	2.95634e-15	6.297e-14
DHX30	retained_intron;processed_transcript;nonsense_mediated_decay;protein_coding	12.0813	5.55344	1.12131	6.0943	7.45842e-08	3.5147e-07
STXBP2	protein_coding;retained_intron;nonsense_mediated_decay	15.4828	6.9129	1.16328	6.07964	2.46793e-08	1.27319e-07
CCAR2	protein_coding;retained_intron	14.2804	5.80441	1.29879	6.03698	5.52046e-10	3.95413e-09
C1orf35	processed_transcript;protein_coding	21.648	7.93039	1.44874	5.99456	5.53719e-12	5.98691e-11
SACS	protein_coding;processed_transcript	5.85032	2.63982	1.14806	6.07927	3.70385e-08	1.84975e-07
MON1B	protein_coding;retained_intron;nonsense_mediated_decay	13.4204	6.63856	1.01547	6.12088	1.04227e-06	3.88033e-06
TCF25	nonsense_mediated_decay;protein_coding;retained_intron;processed_transcript	11.6537	4.89048	1.25272	6.04325	2.09238e-09	1.33741e-08
CCDC88C	protein_coding;retained_intron;processed_transcript	7.46843	2.29941	1.69951	5.92456	1.044e-15	2.40727e-14
KRT15	protein_coding;retained_intron;nonsense_mediated_decay	15.4944	5.48136	1.49911	5.96926	1.08176e-12	1.33477e-11
EXT1	protein_coding;nonsense_mediated_decay	11.103	5.44482	1.02798	6.10216	7.736e-07	2.96628e-06
ITPKB	protein_coding	13.0936	3.89359	1.74966	5.90241	1.66339e-16	4.60881e-15
CNST	processed_transcript;protein_coding	15.5197	7.24858	1.09831	6.07858	1.35239e-07	6.05484e-07
TANC1	protein_coding;retained_intron	6.16006	2.60201	1.2433	6.03093	2.74227e-09	1.71103e-08
CYTH3	protein_coding;processed_transcript;retained_intron	15.7824	7.74386	1.02717	6.09507	7.89597e-07	3.01849e-06
ZNF292	protein_coding;processed_transcript	6.16687	2.49436	1.30584	6.00904	4.51384e-10	3.29122e-09
UBL4A	protein_coding;processed_transcript;nonsense_mediated_decay;retained_intron	35.541	14.6689	1.2767	6.01546	1.05677e-09	7.16852e-09
OGFR	protein_coding	19.4546	5.79909	1.74617	5.89297	1.90152e-16	5.19262e-15
INTS11	protein_coding;retained_intron;processed_transcript;nonsense_mediated_decay	11.1331	4.2548	1.38766	5.98322	3.81963e-11	3.46943e-10
ANLN	protein_coding;processed_transcript;nonsense_mediated_decay;retained_intron	15.2515	7.1883	1.08521	6.0731	1.88803e-07	8.20925e-07
NSRP1	processed_transcript;protein_coding;nonsense_mediated_decay;retained_intron	18.9196	6.46966	1.54809	5.93215	2.13008e-13	3.04757e-12
CBFA2T2	processed_transcript;protein_coding	9.60775	3.38527	1.5049	5.94219	9.01188e-13	1.12831e-11
ORAI2	protein_coding;processed_transcript	8.17992	3.11162	1.39439	5.97164	3.10841e-11	2.87866e-10
CNDP2	protein_coding;retained_intron;nonsense_mediated_decay;processed_transcript	7.67644	3.40183	1.17411	6.03399	1.85958e-08	9.81116e-08
AC013394.1	protein_coding;retained_intron	19.1675	9.53855	1.0068	6.08717	1.28705e-06	4.69623e-06
ZNF460	protein_coding	22.6412	10.2971	1.13668	6.0444	5.03126e-08	2.45161e-07
ZNF7	protein_coding;retained_intron;processed_transcript	8.8	4.39319	1.00222	6.08656	1.43466e-06	5.19145e-06
TSC22D2	protein_coding;nonsense_mediated_decay;processed_transcript;retained_intron	7.74584	2.68711	1.52733	5.92971	4.28734e-13	5.7752e-12
CHSY1	protein_coding;nonsense_mediated_decay;processed_transcript;retained_intron	15.9398	4.92449	1.69455	5.88681	1.27018e-15	2.87435e-14
RBM10	protein_coding;processed_transcript	25.525	9.5433	1.41932	5.95572	1.42882e-11	1.42297e-10
AC010327.6	retained_intron	29.4863	8.66971	1.76595	5.86915	9.19049e-17	2.71885e-15
UPF3B	protein_coding;retained_intron	29.1922	9.07857	1.68501	5.88283	1.79766e-15	3.98338e-14
KIF5C	protein_coding;processed_transcript;retained_intron	9.73467	4.45864	1.12651	6.03563	6.57663e-08	3.1312e-07
MYLK	protein_coding;nonsense_mediated_decay;retained_intron;processed_transcript	4.04699	1.70515	1.24693	5.99543	2.4924e-09	1.5729e-08
STX4	protein_coding;processed_transcript;retained_intron;nonsense_mediated_decay	22.0707	9.37183	1.23571	5.99533	3.42376e-09	2.09032e-08
ULK1	protein_coding;retained_intron	11.7274	4.28533	1.45237	5.93206	5.01847e-12	5.45027e-11
AIFM1	nonsense_mediated_decay;protein_coding;retained_intron	6.80714	3.36406	1.01683	6.05788	1.01754e-06	3.7974e-06
LINC00205	lncRNA	11.6498	2.99442	1.95991	5.80331	4.9708e-20	3.11406e-18
AP2A1	protein_coding;processed_transcript;nonsense_mediated_decay;retained_intron	10.1775	4.5476	1.16219	6.00449	2.5762e-08	1.32504e-07
DENND2A	protein_coding;nonsense_mediated_decay	17.1117	5.87483	1.54233	5.89547	2.62044e-13	3.70559e-12
NAV2	protein_coding;processed_transcript;retained_intron	5.83423	1.96984	1.56643	5.88896	1.15925e-13	1.75587e-12
KDM2B	protein_coding;retained_intron;nonsense_mediated_decay	6.48881	2.6817	1.27478	5.96695	1.12914e-09	7.63514e-09
CIR1	protein_coding;retained_intron	27.8337	12.0306	1.21011	5.98612	7.0123e-09	4.01376e-08
LINC00963	lncRNA;retained_intron	6.28514	2.69447	1.22192	5.98178	5.05389e-09	2.98814e-08
BTN2A1	protein_coding;nonsense_mediated_decay	23.3352	10.1533	1.20053	5.98762	9.13027e-09	5.11439e-08
MDC1	protein_coding;retained_intron;processed_transcript	11.5917	4.93053	1.23325	5.9775	3.68219e-09	2.23608e-08
TRAF3IP1	protein_coding;nonsense_mediated_decay;retained_intron	19.0998	9.42334	1.01923	6.04094	9.62864e-07	3.61312e-06
NOC2L	protein_coding;retained_intron;processed_transcript	15.9062	6.92669	1.19933	5.98391	9.44287e-09	5.26527e-08
FAM193A	protein_coding;nonsense_mediated_decay;retained_intron	12.6686	5.71943	1.1473	5.99886	3.83321e-08	1.90542e-07
MBD5	processed_transcript;protein_coding;nonsense_mediated_decay;retained_intron	3.60557	1.45663	1.30757	5.9498	4.35021e-10	3.18691e-09
SMAD6	protein_coding;processed_transcript;nonsense_mediated_decay	10.2794	3.07626	1.74046	5.83764	2.41023e-16	6.38729e-15
STK11	protein_coding;nonsense_mediated_decay;retained_intron	9.97149	3.77869	1.3999	5.92179	2.65487e-11	2.50632e-10
GBX2	protein_coding;processed_transcript	37.6649	17.7283	1.08714	6.01411	1.81468e-07	7.91859e-07
TLE3	protein_coding;nonsense_mediated_decay;retained_intron;processed_transcript	6.93777	2.29498	1.59596	5.86724	4.23172e-14	7.02128e-13
ZNF791	protein_coding;nonsense_mediated_decay;processed_transcript	13.1957	5.81984	1.18099	5.98169	1.55867e-08	8.35473e-08
SIRPA	protein_coding	17.6787	7.01084	1.33433	5.93637	1.96801e-10	1.53971e-09
ZKSCAN5	protein_coding;nonsense_mediated_decay	14.4757	6.40518	1.1763	5.98082	1.77016e-08	9.38212e-08
DHX16	protein_coding;processed_transcript	22.0014	8.28156	1.40959	5.91323	1.96469e-11	1.89494e-10
VPS13D	protein_coding;retained_intron;processed_transcript;nonsense_mediated_decay	4.20674	1.98513	1.08345	6.00757	1.99442e-07	8.62563e-07
MARK4	protein_coding;nonsense_mediated_decay;retained_intron	13.1194	6.04982	1.11672	5.99631	8.53807e-08	3.97402e-07
TENM4	protein_coding;processed_transcript;retained_intron	5.31558	2.18976	1.27943	5.94581	9.91832e-10	6.77659e-09
ZNF134	processed_transcript;protein_coding	16.9353	5.67695	1.57682	5.86176	8.20505e-14	1.27684e-12
ZNF564	protein_coding;nonsense_mediated_decay;retained_intron	24.0214	9.67356	1.31217	5.93111	3.81425e-10	2.82095e-09
DNTTIP2	protein_coding;retained_intron;processed_transcript;nonsense_mediated_decay	11.5617	5.29148	1.12759	5.98624	6.44818e-08	3.0752e-07
H2AX	protein_coding;nonsense_mediated_decay	53.8243	26.4235	1.02642	6.01791	8.12847e-07	3.10211e-06
WSCD1	processed_transcript;protein_coding;nonsense_mediated_decay	12.1371	3.91433	1.63255	5.84103	1.18998e-14	2.17802e-13
MRM2	protein_coding;processed_transcript;nonsense_mediated_decay	29.9832	14.9237	1.00653	6.0188	1.30727e-06	4.76389e-06
CCDC174	protein_coding;retained_intron;processed_transcript	24.3168	10.2444	1.2471	5.94236	2.50905e-09	1.58232e-08
MAP3K4	protein_coding;nonsense_mediated_decay;processed_transcript;retained_intron	11.4949	5.52682	1.05645	6.00132	3.91631e-07	1.58739e-06
C12orf65	protein_coding;retained_intron	13.1363	5.93919	1.1452	5.97072	4.07316e-08	2.0143e-07
CEP350	protein_coding;nonsense_mediated_decay;processed_transcript	6.03355	2.95372	1.03046	6.00277	7.38954e-07	2.84239e-06
ARMC7	protein_coding;processed_transcript	30.3958	9.27791	1.71196	5.81225	6.9596e-16	1.6494e-14
ZNF629	protein_coding	14.105	3.81574	1.88613	5.76979	9.59851e-19	4.51819e-17
C11orf68	protein_coding	50.3133	14.6428	1.78071	5.7917	5.48143e-17	1.70756e-15
RAPGEF2	protein_coding;processed_transcript;retained_intron	6.44224	2.47718	1.37884	5.88872	5.1489e-11	4.54127e-10
TSHZ1	protein_coding;retained_intron	9.97735	2.69773	1.88686	5.764	9.35624e-19	4.42862e-17
TRIB2	protein_coding;processed_transcript	18.6149	6.08821	1.61233	5.82577	2.43375e-14	4.21454e-13
LMTK2	protein_coding;processed_transcript	9.30529	3.56774	1.38301	5.88386	4.53244e-11	4.03937e-10
GPBP1	protein_coding;retained_intron	13.1792	5.05733	1.38178	5.8841	4.70776e-11	4.17596e-10
MARK2	protein_coding;retained_intron	13.8532	5.86134	1.2409	5.92375	3.00308e-09	1.85475e-08
ZNF426	protein_coding;nonsense_mediated_decay	11.2832	5.4872	1.04002	5.98446	5.8749e-07	2.30505e-06
TRERF1	protein_coding	11.011	2.90266	1.92345	5.75076	2.21653e-19	1.20285e-17
WDR46	retained_intron;processed_transcript;protein_coding	30.0136	13.7118	1.13018	5.95471	6.06133e-08	2.91026e-07
CHPF	protein_coding	25.114	11.2639	1.15677	5.94086	3.01313e-08	1.53128e-07
ARGLU1	protein_coding;retained_intron;processed_transcript	14.6556	4.28141	1.77526	5.77636	6.7803e-17	2.07054e-15
FASN	protein_coding;retained_intron;nonsense_mediated_decay;processed_transcript	9.08427	3.97828	1.1912	5.92886	1.19295e-08	6.54866e-08
LZTS2	protein_coding;retained_intron	12.9231	5.54467	1.22075	5.9188	5.29095e-09	3.11318e-08
WDR33	protein_coding	5.78492	2.42391	1.25494	5.90366	2.02544e-09	1.30043e-08
KANK1	protein_coding;processed_transcript;retained_intron	7.07442	2.09749	1.75391	5.77247	1.50932e-16	4.2162e-15
SOWAHC	protein_coding	18.1974	7.83717	1.21531	5.91347	6.16339e-09	3.56861e-08
PURA	protein_coding;processed_transcript	6.70483	3.13271	1.09777	5.9453	1.40141e-07	6.25624e-07
POLR3D	protein_coding;nonsense_mediated_decay;retained_intron	15.0334	6.69687	1.16659	5.92368	2.3246e-08	1.20655e-07
ADNP2	protein_coding	14.8325	4.28403	1.79167	5.75821	3.68598e-17	1.18956e-15
INTS1	protein_coding;processed_transcript;retained_intron	9.22878	3.33834	1.46698	5.83612	3.22838e-12	3.64799e-11
MYEOV	processed_transcript;protein_coding;retained_intron	22.3558	10.4495	1.09719	5.94255	1.42287e-07	6.34538e-07
OGDH	protein_coding;processed_transcript;retained_intron	16.0782	4.74491	1.76061	5.7628	1.18139e-16	3.4005e-15
AC007686.3	lncRNA	23.9948	7.0271	1.77168	5.75861	7.82432e-17	2.35262e-15
IKBKG	protein_coding;nonsense_mediated_decay;processed_transcript	23.6385	10.6346	1.15236	5.91926	3.40215e-08	1.71112e-07
SWAP70	protein_coding;nonsense_mediated_decay;retained_intron	11.5982	4.78232	1.27809	5.88138	1.04695e-09	7.11167e-09
ZGPAT	protein_coding;retained_intron;processed_transcript	25.0034	8.75445	1.514	5.81435	6.95864e-13	8.96938e-12
BCAR1	protein_coding;nonsense_mediated_decay;retained_intron;processed_transcript	9.05053	2.48149	1.86675	5.73053	2.09566e-18	9.17998e-17
EIF4A3	protein_coding;retained_intron	14.4041	5.64288	1.35195	5.85752	1.18117e-10	9.74716e-10
FBXO34	protein_coding;processed_transcript;nonsense_mediated_decay	20.7168	8.77245	1.23972	5.8893	3.12856e-09	1.92666e-08
ZBTB7B	protein_coding;processed_transcript	19.3129	6.08406	1.66642	5.77328	3.67729e-15	7.58608e-14
MAD1L1	processed_transcript;protein_coding;retained_intron	11.4842	4.72356	1.28167	5.8737	9.45458e-10	6.48314e-09
ARHGEF18	protein_coding;retained_intron	13.2873	5.60241	1.2459	5.8826	2.63104e-09	1.6507e-08
BRPF1	protein_coding;nonsense_mediated_decay;retained_intron	13.5888	3.91902	1.79381	5.73994	3.43188e-17	1.12029e-15
NUSAP1	protein_coding;processed_transcript;nonsense_mediated_decay;retained_intron	22.969	10.6358	1.11074	5.92277	1.00913e-07	4.64091e-07
ZNF865	protein_coding	20.6739	3.73164	2.46985	5.61279	1.11783e-29	2.93044e-27
TOB2	protein_coding	19.0681	9.49423	1.00602	5.95498	1.335e-06	4.85249e-06
TGFBRAP1	protein_coding	14.5013	3.54087	2.03395	5.68738	2.5879e-21	2.14067e-19
AMIGO2	protein_coding	20.9115	8.85274	1.24008	5.88062	3.10324e-09	1.91383e-08
RTCB	protein_coding;retained_intron;processed_transcript	28.1203	11.734	1.26089	5.87405	1.72026e-09	1.12183e-08
USP10	processed_transcript;protein_coding;nonsense_mediated_decay;retained_intron	16.2899	5.77376	1.49636	5.80825	1.24907e-12	1.52465e-11
HIP1R	retained_intron;protein_coding;processed_transcript	11.6813	5.17105	1.17565	5.89802	1.83106e-08	9.67782e-08
CHMP7	protein_coding;nonsense_mediated_decay;retained_intron;processed_transcript	17.5816	7.85763	1.16187	5.90204	2.64897e-08	1.35918e-07
NECTIN2	protein_coding;retained_intron	22.0407	8.38447	1.39435	5.83218	3.23817e-11	2.98908e-10
CEP164	protein_coding;retained_intron;processed_transcript	6.3804	2.33269	1.45162	5.81326	5.33637e-12	5.78446e-11
CYREN	processed_transcript;protein_coding;retained_intron	15.4407	6.39657	1.27134	5.86151	1.27841e-09	8.54615e-09
TECPR2	protein_coding;processed_transcript;retained_intron	8.72884	3.39418	1.3627	5.83381	8.57622e-11	7.26697e-10
MED12	protein_coding;processed_transcript	11.0333	3.70166	1.57559	5.77488	8.8484e-14	1.36821e-12
LZTS3	protein_coding	15.1623	6.19974	1.29018	5.84971	7.42602e-10	5.21597e-09
KIF4A	protein_coding;processed_transcript	17.8797	5.55976	1.68519	5.7454	1.89708e-15	4.19276e-14
SH3BP4	protein_coding;processed_transcript	11.537	3.39168	1.76615	5.72623	9.78171e-17	2.8738e-15
CD2BP2	protein_coding;retained_intron	22.0096	10.5073	1.06672	5.91666	3.07784e-07	1.27887e-06
LIMD1	processed_transcript;protein_coding;retained_intron	6.43926	2.7618	1.22126	5.8669	5.27652e-09	3.10684e-08
TRAPPC12	protein_coding;retained_intron;nonsense_mediated_decay;processed_transcript	8.85509	4.2174	1.07013	5.90996	2.82985e-07	1.18595e-06
HOOK2	protein_coding;retained_intron;nonsense_mediated_decay;processed_transcript	13.5863	4.99564	1.44338	5.78996	7.00067e-12	7.4048e-11
CAPG	protein_coding;retained_intron;processed_transcript	33.3377	10.9706	1.60347	5.74527	3.42407e-14	5.78831e-13
MPHOSPH8	protein_coding;processed_transcript	16.3719	5.22613	1.64737	5.72965	7.38997e-15	1.42449e-13
ERCC5	nonsense_mediated_decay;processed_transcript;protein_coding;retained_intron	12.3656	5.73505	1.10843	5.87875	1.07944e-07	4.93658e-07
IER5	protein_coding	19.0891	5.27539	1.85535	5.67897	3.36205e-18	1.41805e-16
PLEKHG3	protein_coding;processed_transcript;retained_intron	6.71719	2.1097	1.67078	5.71911	3.22397e-15	6.77391e-14
MAP3K3	protein_coding;nonsense_mediated_decay;retained_intron;processed_transcript	13.0882	6.27525	1.0605	5.88717	3.6084e-07	1.4731e-06
BAIAP2-DT	lncRNA	16.7249	4.53863	1.88162	5.66676	1.21702e-18	5.58977e-17
PHF12	protein_coding;nonsense_mediated_decay;retained_intron;processed_transcript	6.52285	2.71671	1.26361	5.82095	1.61197e-09	1.05728e-08
FJX1	protein_coding;processed_transcript	33.1205	8.76437	1.91795	5.65658	2.92343e-19	1.55188e-17
GSE1	protein_coding;processed_transcript;retained_intron	5.94114	2.59623	1.1943	5.83644	1.11779e-08	6.1641e-08
WFS1	protein_coding;retained_intron	17.6021	6.72241	1.38867	5.77964	3.92422e-11	3.5493e-10
PLK2	protein_coding;processed_transcript;retained_intron	17.0421	7.77591	1.132	5.85065	5.89343e-08	2.83523e-07
MTG2	processed_transcript;nonsense_mediated_decay;protein_coding	15.2011	5.328	1.51247	5.74192	7.51532e-13	9.59978e-12
BRD8	protein_coding;nonsense_mediated_decay;retained_intron;processed_transcript	11.2929	4.81043	1.23116	5.81961	4.04513e-09	2.43307e-08
HERC1	protein_coding;retained_intron;nonsense_mediated_decay	4.61634	2.20297	1.06728	5.86308	3.06268e-07	1.27381e-06
HIVEP3	protein_coding;processed_transcript	5.37714	2.05254	1.3894	5.76489	3.85355e-11	3.49837e-10
GIGYF1	protein_coding;retained_intron;processed_transcript	11.3657	5.21663	1.12347	5.84276	7.371e-08	3.48024e-07
ZBED1	protein_coding;processed_transcript	16.4728	4.59823	1.84088	5.65091	5.97777e-18	2.37993e-16
KNOP1	protein_coding;retained_intron	10.1061	2.44926	2.04475	5.60761	1.75183e-21	1.49256e-19
SOCS3	protein_coding	28.6704	9.5522	1.58562	5.70874	6.44128e-14	1.02388e-12
TIAM1	protein_coding;retained_intron;processed_transcript	8.4802	3.03783	1.48102	5.73127	2.12085e-12	2.4838e-11
POLR2A	protein_coding;processed_transcript;retained_intron	9.34244	3.3708	1.47068	5.7322	2.96718e-12	3.37973e-11
AL136295.4	nonsense_mediated_decay	17.9328	7.87554	1.18713	5.81221	1.36636e-08	7.42523e-08
MAML2	protein_coding	10.9209	3.11627	1.80915	5.64541	2.01971e-17	6.95271e-16
FEM1B	protein_coding	10.2007	4.43414	1.20192	5.80299	9.14026e-09	5.1183e-08
C11orf24	protein_coding;processed_transcript;retained_intron	22.8355	8.35114	1.4512	5.73095	5.5608e-12	6.00863e-11
ZNF672	processed_transcript;protein_coding	20.7609	6.63207	1.6463	5.68059	7.84848e-15	1.50099e-13
PHLDB1	protein_coding;nonsense_mediated_decay;processed_transcript;retained_intron	3.5755	1.3647	1.38953	5.74644	3.85996e-11	3.50046e-10
GMPPB	protein_coding;retained_intron	11.5035	5.00093	1.20178	5.79907	9.18136e-09	5.13626e-08
BTN2A2	protein_coding;retained_intron;nonsense_mediated_decay	12.083	5.6318	1.10129	5.82555	1.30878e-07	5.88431e-07
OBSL1	protein_coding;retained_intron;processed_transcript	7.94855	3.35429	1.24466	5.78012	2.79246e-09	1.7398e-08
PPP5C	protein_coding;nonsense_mediated_decay;retained_intron	10.8649	5.13158	1.08217	5.82629	2.1239e-07	9.1392e-07
CHERP	protein_coding;retained_intron;processed_transcript	12.8018	4.25667	1.58851	5.68238	5.89705e-14	9.48874e-13
IPO4	protein_coding;retained_intron;nonsense_mediated_decay	15.6727	6.89011	1.18563	5.79329	1.42883e-08	7.73421e-08
AP5M1	retained_intron;protein_coding;nonsense_mediated_decay;processed_transcript	5.90716	2.55636	1.20835	5.78493	7.68828e-09	4.37424e-08
USP11	protein_coding;retained_intron	15.1002	6.82111	1.14647	5.80386	4.06827e-08	2.01287e-07
LHFPL2	protein_coding;processed_transcript	9.63936	3.09583	1.63857	5.66804	1.03704e-14	1.91454e-13
ZNF281	protein_coding	15.6936	6.95587	1.17385	5.79381	1.9647e-08	1.03233e-07
ZNF711	protein_coding	15.2258	5.71678	1.41321	5.7245	1.85886e-11	1.80177e-10
KLHL18	nonsense_mediated_decay;protein_coding;retained_intron;processed_transcript	10.8619	3.97053	1.45184	5.71248	5.48178e-12	5.93453e-11
PSMD3	protein_coding;nonsense_mediated_decay;retained_intron	15.4643	6.99583	1.14435	5.79868	4.30594e-08	2.12e-07
TAOK2	protein_coding;retained_intron	8.65341	3.78897	1.19144	5.78089	1.22348e-08	6.69359e-08
TRIM38	protein_coding	8.11213	3.89247	1.05937	5.82196	3.75175e-07	1.52686e-06
LYAR	retained_intron;protein_coding	33.0884	13.1565	1.33052	5.73659	2.32887e-10	1.79728e-09
NRG2	protein_coding;nonsense_mediated_decay;processed_transcript	16.5469	5.43971	1.60492	5.66193	3.37467e-14	5.71046e-13
SPG7	processed_transcript;protein_coding;nonsense_mediated_decay;retained_intron	2.12772	1.01188	1.07225	5.81193	2.73021e-07	1.14786e-06
CDK5RAP3	protein_coding;retained_intron;nonsense_mediated_decay;processed_transcript	12.5089	6.0114	1.05716	5.81542	3.9672e-07	1.60458e-06
CYTH2	protein_coding;nonsense_mediated_decay;retained_intron;processed_transcript	8.13512	4.01977	1.01703	5.8268	1.04788e-06	3.89696e-06
NOB1	protein_coding;nonsense_mediated_decay;retained_intron	36.1057	13.837	1.38367	5.71455	4.67293e-11	4.14723e-10
FKBP15	protein_coding;processed_transcript	6.87395	2.50987	1.45349	5.69316	5.23475e-12	5.68154e-11
DYRK3	protein_coding;processed_transcript	7.3407	3.5233	1.05897	5.80905	3.79816e-07	1.54501e-06
PNP	protein_coding;retained_intron	18.2938	6.77229	1.43361	5.69652	9.85973e-12	1.01272e-10
C6orf47	protein_coding	30.4676	11.0008	1.46964	5.6862	3.11964e-12	3.53919e-11
FBRS	protein_coding;retained_intron;nonsense_mediated_decay;processed_transcript	10.4681	4.14162	1.33771	5.7209	1.88641e-10	1.48679e-09
GZF1	protein_coding;processed_transcript	13.8259	5.06949	1.44743	5.69072	6.36257e-12	6.77614e-11
PMM2	protein_coding;processed_transcript;retained_intron;nonsense_mediated_decay	9.88613	3.14568	1.65199	5.63807	6.54224e-15	1.27991e-13
BCR	processed_transcript;protein_coding;retained_intron	6.16078	2.22045	1.47223	5.68133	2.87381e-12	3.27995e-11
PRC1-AS1	lncRNA	15.0903	5.02325	1.58688	5.64912	6.32581e-14	1.0095e-12
ARFGAP1	protein_coding;retained_intron;nonsense_mediated_decay;processed_transcript	11.363	2.88432	1.97798	5.55899	2.81009e-20	1.89423e-18
SH3PXD2A	protein_coding;processed_transcript	6.38798	2.0506	1.63927	5.6338	1.02791e-14	1.89974e-13
NOSIP	protein_coding;non_stop_decay;retained_intron;nonsense_mediated_decay	16.744	6.9994	1.25832	5.73318	1.91734e-09	1.23615e-08
HSPA1A	protein_coding	31.1016	9.58602	1.69794	5.61348	1.2757e-15	2.88301e-14
FOXL1	protein_coding	14.8921	3.5094	2.08518	5.53038	3.43487e-22	3.26985e-20
ZNF398	protein_coding;processed_transcript	11.8518	4.41471	1.42468	5.68142	1.31471e-11	1.32403e-10
FHOD3	protein_coding;retained_intron	9.3764	3.6226	1.37198	5.69529	6.73199e-11	5.79067e-10
DPH1	protein_coding;nonsense_mediated_decay;retained_intron;processed_transcript	12.9514	5.51873	1.23067	5.73362	4.18606e-09	2.51075e-08
FOXO3	protein_coding	9.72115	4.60106	1.07914	5.78047	2.31139e-07	9.87367e-07
RALGDS	retained_intron;protein_coding;nonsense_mediated_decay	9.74832	3.61213	1.43227	5.67631	1.03596e-11	1.05896e-10
SOCS6	protein_coding	12.7664	5.69982	1.16334	5.75366	2.62709e-08	1.34877e-07
IRF2BP2	protein_coding;processed_transcript	15.7577	5.80188	1.44143	5.67161	7.75587e-12	8.1302e-11
AC020900.1	lncRNA	131.708	58.7463	1.16475	5.75075	2.5315e-08	1.30323e-07
CHAC1	protein_coding	36.2764	10.1379	1.83923	5.57446	6.67034e-18	2.625e-16
ZBTB22	protein_coding	27.173	5.39031	2.33365	5.47975	6.94279e-27	1.32927e-24
NDE1	protein_coding;nonsense_mediated_decay;retained_intron;processed_transcript	9.04216	4.48942	1.01012	5.79788	1.24081e-06	4.54112e-06
ERCC3	retained_intron;nonsense_mediated_decay;protein_coding	8.82314	3.34187	1.4006	5.67843	2.79815e-11	2.62702e-10
GNAZ	protein_coding;processed_transcript	20.0658	6.21508	1.69085	5.59601	1.66338e-15	3.70994e-14
POLR3E	protein_coding;nonsense_mediated_decay;retained_intron;processed_transcript	7.77605	3.79442	1.03514	5.77921	6.83548e-07	2.6496e-06
PRPF3	processed_transcript;protein_coding	13.6386	6.57286	1.05308	5.77325	4.41828e-07	1.77106e-06
LRRC37A4P	processed_transcript;transcribed_unprocessed_pseudogene	9.49385	3.4858	1.44547	5.65559	6.85825e-12	7.26318e-11
CTR9	protein_coding;retained_intron;nonsense_mediated_decay	12.7608	5.18475	1.29934	5.69537	5.92231e-10	4.2189e-09
GTF3C4	protein_coding	8.13589	2.84188	1.51742	5.63441	6.65021e-13	8.60437e-12
ZNF778	protein_coding;processed_transcript;nonsense_mediated_decay;retained_intron	6.51584	1.68103	1.95455	5.53162	7.37386e-20	4.42431e-18
CEP170B	protein_coding;retained_intron	10.1728	3.06447	1.73095	5.57831	3.89854e-16	9.79811e-15
ODF2	protein_coding;retained_intron	11.4239	4.13108	1.46743	5.63718	3.41203e-12	3.83263e-11
GRWD1	protein_coding;retained_intron	12.9563	5.31651	1.28507	5.68524	8.99913e-10	6.20328e-09
SIK3	processed_transcript;protein_coding;retained_intron;nonsense_mediated_decay	6.66347	2.13611	1.64125	5.58786	9.80062e-15	1.82916e-13
BHLHE40-AS1	lncRNA	13.4762	4.90651	1.45761	5.62578	4.70112e-12	5.13178e-11
PJA1	protein_coding;processed_transcript	23.1766	9.85221	1.23412	5.68703	3.84534e-09	2.32769e-08
SURF6	protein_coding;processed_transcript	16.3651	4.3077	1.92557	5.5135	2.3765e-19	1.27344e-17
CKMT2-AS1	lncRNA	8.82601	4.19378	1.07349	5.73635	2.68424e-07	1.13103e-06
AKAP8L	protein_coding;nonsense_mediated_decay;retained_intron;processed_transcript	14.1361	4.42642	1.67512	5.56043	2.98145e-15	6.33465e-14
RRS1	protein_coding	41.6327	19.2305	1.1143	5.71104	9.59167e-08	4.42573e-07
ACADVL	protein_coding;nonsense_mediated_decay;retained_intron;processed_transcript	14.8527	6.66059	1.15698	5.69736	3.15112e-08	1.59475e-07
DAB2IP	protein_coding;processed_transcript	7.82508	3.00156	1.38236	5.628	5.00421e-11	4.4274e-10
RBM19	processed_transcript;protein_coding;nonsense_mediated_decay;retained_intron	12.1606	4.63092	1.39281	5.6234	3.62981e-11	3.30663e-10
PDCL	protein_coding	21.2602	10.4472	1.02502	5.73241	8.79351e-07	3.32907e-06
DHX8	nonsense_mediated_decay;protein_coding;retained_intron;processed_transcript	6.81594	2.85844	1.25366	5.65933	2.23232e-09	1.41936e-08
NME6	protein_coding;nonsense_mediated_decay;retained_intron	9.80068	4.19231	1.22511	5.66743	4.97198e-09	2.94559e-08
KEAP1	protein_coding;retained_intron;nonsense_mediated_decay;processed_transcript	19.8353	9.01025	1.13841	5.68858	5.15295e-08	2.50732e-07
AFF1	retained_intron;protein_coding;processed_transcript	6.58669	2.46183	1.41979	5.60306	1.57627e-11	1.54632e-10
EN1	protein_coding;processed_transcript	24.7467	9.35025	1.40413	5.60695	2.56933e-11	2.4323e-10
TRIM41	protein_coding;retained_intron;nonsense_mediated_decay;processed_transcript	5.5069	1.99659	1.46366	5.5883	3.92444e-12	4.34801e-11
TULP3	nonsense_mediated_decay;protein_coding	22.1232	8.9436	1.3066	5.62718	4.88289e-10	3.52711e-09
EXOSC10	protein_coding;retained_intron;processed_transcript;nonsense_mediated_decay	11.7331	5.18571	1.17795	5.66456	1.81178e-08	9.58394e-08
ZFP64	protein_coding;processed_transcript	10.3318	3.40901	1.59963	5.54536	4.27438e-14	7.07828e-13
ZNF329	protein_coding;nonsense_mediated_decay	16.2551	5.56006	1.54768	5.55813	2.49777e-13	3.53799e-12
AP1B1	retained_intron;protein_coding;processed_transcript	10.4361	4.59962	1.18197	5.66021	1.62717e-08	8.68641e-08
NCKAP5L	protein_coding;retained_intron;processed_transcript	8.66932	3.31039	1.38888	5.60004	4.13191e-11	3.72331e-10
TBC1D9	protein_coding;retained_intron	11.9722	4.81993	1.31258	5.61972	4.10465e-10	3.0187e-09
PYGO2	protein_coding;processed_transcript	19.0951	9.24744	1.04605	5.69942	5.31787e-07	2.10198e-06
PDGFA	protein_coding;retained_intron;processed_transcript	16.8548	8.23342	1.03358	5.70349	7.19297e-07	2.77492e-06
RNF139	protein_coding	21.4464	8.64151	1.31135	5.61819	4.25779e-10	3.12189e-09
TENT4A	protein_coding;retained_intron	10.9913	5.25834	1.06366	5.69158	3.45543e-07	1.41608e-06
CCDC137	protein_coding;nonsense_mediated_decay;retained_intron	29.1637	9.39447	1.63424	5.52696	1.29203e-14	2.34715e-13
ZNF584	processed_transcript;protein_coding;retained_intron	18.9706	5.67297	1.74154	5.50138	2.75756e-16	7.19584e-15
C12orf43	protein_coding;retained_intron;nonsense_mediated_decay	11.3274	3.79699	1.57685	5.53859	9.37502e-14	1.4444e-12
FOXK1	protein_coding;retained_intron	5.30164	1.95458	1.43955	5.57281	8.53789e-12	8.87107e-11
FBH1	protein_coding;processed_transcript	10.3924	5.16729	1.00803	5.69981	1.32497e-06	4.82013e-06
EIF2B5	retained_intron;nonsense_mediated_decay;protein_coding;processed_transcript	9.62954	4.32025	1.15632	5.65197	3.23953e-08	1.63415e-07
ARHGEF1	retained_intron;protein_coding;processed_transcript;nonsense_mediated_decay	8.0365	3.48821	1.20405	5.63626	8.96996e-09	5.03381e-08
BX640514.2	lncRNA	28.3712	10.1861	1.47778	5.55847	2.51619e-12	2.89898e-11
CREBRF	protein_coding;retained_intron;processed_transcript	5.61616	2.6197	1.10016	5.66753	1.38967e-07	6.21196e-07
SIK2	protein_coding;processed_transcript	7.09818	3.30661	1.10207	5.66426	1.32452e-07	5.94257e-07
PPP1R9A	protein_coding	6.15607	2.66222	1.20935	5.62641	7.773e-09	4.41687e-08
ZNF142	protein_coding;nonsense_mediated_decay	9.84504	2.9455	1.74083	5.48482	2.85722e-16	7.41051e-15
UNC45A	protein_coding;retained_intron;nonsense_mediated_decay;processed_transcript	9.17191	3.80385	1.26973	5.60556	1.43253e-09	9.48343e-09
EIF2B1	protein_coding;retained_intron;processed_transcript	18.9575	9.09835	1.05907	5.67014	3.88656e-07	1.57796e-06
HARS1	retained_intron;processed_transcript;protein_coding;nonsense_mediated_decay	4.85498	1.95527	1.31207	5.59229	4.2018e-10	3.08217e-09
GNA11	protein_coding;processed_transcript;retained_intron	10.9237	4.47692	1.28685	5.59815	8.76412e-10	6.05108e-09
RAVER1	protein_coding;retained_intron;processed_transcript;nonsense_mediated_decay	13.7755	4.99846	1.46251	5.54799	4.13728e-12	4.56102e-11
ZCCHC2	protein_coding;nonsense_mediated_decay;processed_transcript;retained_intron	6.69253	2.57715	1.37674	5.56626	6.07215e-11	5.26027e-10
AP5B1	protein_coding	9.78279	2.52061	1.95641	5.42609	7.4015e-20	4.42532e-18
CPTP	processed_transcript;protein_coding	26.5302	12.3248	1.10605	5.63454	1.20433e-07	5.44634e-07
CHST2	protein_coding	16.3534	4.86243	1.74979	5.45913	2.08465e-16	5.59248e-15
NT5DC3	nonsense_mediated_decay;protein_coding;processed_transcript	7.72287	2.42062	1.67371	5.47492	3.28095e-15	6.88514e-14
TMEM115	protein_coding	32.0989	9.92915	1.69273	5.47015	1.66223e-15	3.70994e-14
ARHGAP39	protein_coding;processed_transcript	13.824	5.12817	1.43062	5.535	1.14918e-11	1.16145e-10
WDR60	protein_coding;nonsense_mediated_decay;retained_intron	10.0812	4.58474	1.13673	5.61698	5.47031e-08	2.65114e-07
MCM7	retained_intron;protein_coding;nonsense_mediated_decay	15.3659	7.51221	1.0324	5.64994	7.47182e-07	2.8708e-06
CYBC1	protein_coding;retained_intron;nonsense_mediated_decay;processed_transcript	9.30162	2.39044	1.96014	5.40475	6.47754e-20	3.94205e-18
AC008764.1	nonsense_mediated_decay	26.2164	9.0172	1.53968	5.50053	3.35289e-13	4.60381e-12
ZNF592	protein_coding;nonsense_mediated_decay;processed_transcript	8.20886	3.76524	1.12442	5.61692	7.53726e-08	3.54989e-07
NRAV	lncRNA	16.1723	7.78632	1.05449	5.63883	4.37564e-07	1.7552e-06
HBEGF	protein_coding;retained_intron	22.4363	10.7414	1.06262	5.63345	3.58563e-07	1.46521e-06
DONSON	nonsense_mediated_decay;protein_coding;retained_intron	19.0983	9.12927	1.06485	5.63208	3.39496e-07	1.39465e-06
TMEM223	processed_transcript;protein_coding	29.5883	8.20836	1.8498	5.42152	4.90569e-18	1.98558e-16
VPS11	protein_coding;retained_intron;processed_transcript	11.5921	5.65885	1.03454	5.63957	7.11022e-07	2.74805e-06
SNX33	protein_coding	8.35606	2.35539	1.8268	5.42326	1.18306e-17	4.32842e-16
SYNE2	protein_coding;processed_transcript;nonsense_mediated_decay;retained_intron	2.06389	0.988803	1.06159	5.62815	3.68236e-07	1.50149e-06
OVCA2	protein_coding	64.8134	27.8002	1.22117	5.5785	5.6791e-09	3.31865e-08
MRPL20-AS1	lncRNA;retained_intron	26.3519	8.10672	1.70067	5.44593	1.26549e-15	2.87136e-14
CSRNP2	protein_coding;retained_intron;processed_transcript	12.7302	5.36288	1.24715	5.56551	2.7547e-09	1.71753e-08
JMJD6	protein_coding;nonsense_mediated_decay;retained_intron	11.1541	5.43634	1.03685	5.63092	6.7353e-07	2.61434e-06
FAM86DP	processed_transcript;transcribed_unprocessed_pseudogene	18.3532	8.09515	1.18087	5.58476	1.70731e-08	9.06876e-08
SIN3B	protein_coding;processed_transcript;retained_intron	7.57869	3.16354	1.26038	5.56029	1.89586e-09	1.22369e-08
MAPK10	protein_coding;processed_transcript;nonsense_mediated_decay;retained_intron	1.56062	0.499838	1.64254	5.45819	1.00011e-14	1.86454e-13
MAPKBP1	nonsense_mediated_decay;protein_coding;retained_intron;processed_transcript	6.41724	2.37824	1.43202	5.51079	1.10965e-11	1.12617e-10
ZNF197	protein_coding;nonsense_mediated_decay	8.3055	3.9755	1.06291	5.61863	3.57129e-07	1.46005e-06
PRICKLE1	protein_coding;retained_intron;processed_transcript	8.06485	3.1806	1.34231	5.53235	1.74381e-10	1.38594e-09
PEAK1	protein_coding;retained_intron;processed_transcript	2.74119	1.34336	1.02893	5.62731	8.15756e-07	3.11251e-06
GLI3	protein_coding;retained_intron;nonsense_mediated_decay	5.97125	2.21424	1.43118	5.50718	1.14097e-11	1.15453e-10
GPKOW	protein_coding	39.98	16.5925	1.26871	5.55283	1.49782e-09	9.87729e-09
HNRNPA0	protein_coding	7.60082	3.66112	1.05385	5.61772	4.46378e-07	1.78761e-06
FICD	protein_coding;processed_transcript	15.8479	6.24607	1.34324	5.52878	1.6981e-10	1.35784e-09
MIR1181	miRNA	816.777	264.125	1.62867	5.45375	1.63049e-14	2.92458e-13
GPR4	protein_coding;processed_transcript	20.9902	10.1219	1.05222	5.61547	4.64773e-07	1.85648e-06
PTRH2	processed_transcript;protein_coding	13.9352	6.522	1.09532	5.60003	1.59376e-07	7.0302e-07
ZNF614	protein_coding;nonsense_mediated_decay	11.7398	4.1734	1.49207	5.48505	1.62938e-12	1.95388e-11
GAB2	protein_coding;processed_transcript;retained_intron	9.7355	4.10591	1.24552	5.55248	2.89462e-09	1.7958e-08
ZFPM2	processed_transcript;protein_coding	8.19873	3.66861	1.16014	5.57667	2.98042e-08	1.51601e-07
CUEDC1	protein_coding;retained_intron;processed_transcript	11.6185	5.71125	1.02452	5.61866	9.08262e-07	3.42938e-06
CHPF2	protein_coding;nonsense_mediated_decay	15.593	4.31793	1.85242	5.38946	4.53482e-18	1.85308e-16
H6PD	protein_coding;processed_transcript	7.02654	2.19756	1.67686	5.42777	3.00909e-15	6.38542e-14
AC008878.3	protein_coding	20.0374	8.67276	1.20811	5.55189	8.20362e-09	4.63955e-08
MUL1	protein_coding	26.9274	12.511	1.10585	5.58253	1.22408e-07	5.52683e-07
ZFC3H1	protein_coding;nonsense_mediated_decay;retained_intron;processed_transcript	6.93103	3.21517	1.10815	5.58167	1.1545e-07	5.25023e-07
DEF6	protein_coding;processed_transcript	25.3437	9.79388	1.37164	5.50322	7.25643e-11	6.21667e-10
SEC23B	protein_coding;retained_intron	15.0346	6.40808	1.23029	5.54377	4.44844e-09	2.65318e-08
MADD	protein_coding;processed_transcript;retained_intron	7.80327	3.43672	1.18302	5.55641	1.62294e-08	8.66925e-08
NAT10	processed_transcript;protein_coding	12.4848	5.24845	1.25017	5.53573	2.55088e-09	1.60632e-08
AL162417.1	protein_coding	17.6085	6.44095	1.45089	5.47894	6.17236e-12	6.58592e-11
ZNF275	protein_coding;retained_intron;processed_transcript	8.00706	3.68773	1.11851	5.57531	8.86192e-08	4.1124e-07
AL121845.3	nonsense_mediated_decay;protein_coding	20.4436	7.0917	1.52741	5.45837	5.14702e-13	6.8147e-12
GLYR1	protein_coding;nonsense_mediated_decay;retained_intron;processed_transcript	12.0311	5.96779	1.01148	5.60822	1.24124e-06	4.54171e-06
SREK1	protein_coding;processed_transcript;retained_intron;nonsense_mediated_decay	3.57239	1.22203	1.54756	5.45201	2.63179e-13	3.71855e-12
DSP	protein_coding;retained_intron	6.48128	1.35494	2.25796	5.3012	2.48824e-25	3.78568e-23
PFKFB3	protein_coding;nonsense_mediated_decay;retained_intron	10.6476	4.26937	1.3184	5.51242	3.5759e-10	2.65969e-09
XXYLT1	protein_coding;processed_transcript;nonsense_mediated_decay	12.0633	4.59559	1.39226	5.4916	3.86952e-11	3.5054e-10
ARMCX6	processed_transcript;protein_coding	26.0693	12.6002	1.04888	5.58988	5.0683e-07	2.00846e-06
NAP1L3	protein_coding	24.4556	11.2547	1.11961	5.56497	8.63387e-08	4.01532e-07
DUSP16	protein_coding;processed_transcript	9.07317	3.38727	1.42145	5.47511	1.56986e-11	1.54181e-10
USP19	protein_coding;processed_transcript	11.2974	4.57447	1.30428	5.50659	5.4263e-10	3.88831e-09
MAP1A	protein_coding	6.06231	1.66585	1.86355	5.36427	3.00556e-18	1.28037e-16
SAP130	protein_coding	14.7266	6.32024	1.22034	5.52551	5.89558e-09	3.42987e-08
BET1L	protein_coding;retained_intron	16.6477	8.16428	1.0279	5.58573	8.42726e-07	3.20251e-06
MED25	retained_intron;protein_coding	8.367	2.73631	1.61243	5.41629	2.92713e-14	5.01794e-13
PHF2	protein_coding	11.9153	5.37499	1.14845	5.544	4.09284e-08	2.02151e-07
LENG1	protein_coding	46.4913	21.6904	1.09988	5.55827	1.43276e-07	6.38614e-07
SMURF1	protein_coding;processed_transcript	10.2166	4.87479	1.06748	5.56672	3.22365e-07	1.33295e-06
DDX19A	processed_transcript;retained_intron;nonsense_mediated_decay;protein_coding	8.16342	3.96732	1.04098	5.57394	6.16094e-07	2.40951e-06
KCTD1	protein_coding;retained_intron;processed_transcript	7.23751	2.76453	1.38842	5.4686	4.39408e-11	3.94495e-10
GAK	retained_intron;nonsense_mediated_decay;protein_coding;processed_transcript	4.21362	1.89295	1.1544	5.53339	3.50753e-08	1.75893e-07
ZNF490	protein_coding;nonsense_mediated_decay;processed_transcript	9.37587	3.0915	1.6006	5.40563	4.43121e-14	7.30956e-13
JARID2	protein_coding;processed_transcript	10.1597	2.66608	1.93	5.32544	2.29511e-19	1.23762e-17
AMMECR1L	protein_coding	13.2274	3.27427	2.01421	5.30813	7.85875e-21	5.89926e-19
SOX13	processed_transcript;protein_coding;nonsense_mediated_decay;retained_intron	8.54458	3.83694	1.15502	5.52285	3.45896e-08	1.73836e-07
ATXN1L	protein_coding;processed_transcript;retained_intron	7.40716	3.69712	1.00249	5.57048	1.54468e-06	5.55418e-06
ZZEF1	protein_coding;retained_intron;nonsense_mediated_decay;processed_transcript	3.97592	1.64052	1.2771	5.48095	1.20345e-09	8.09585e-09
H2BC5	protein_coding	72.4623	34.7874	1.05864	5.54681	4.02584e-07	1.62599e-06
PPARA	protein_coding;processed_transcript;retained_intron	4.76947	1.89044	1.33507	5.46153	2.21837e-10	1.71901e-09
DIRAS1	protein_coding	18.296	6.63032	1.46433	5.42319	4.10817e-12	4.53683e-11
IKBKB	protein_coding;nonsense_mediated_decay;processed_transcript;retained_intron	5.59464	2.0956	1.41664	5.43529	1.85369e-11	1.79819e-10
LATS2	protein_coding;processed_transcript	11.1771	3.22339	1.79384	5.33872	4.3629e-17	1.38571e-15
USP5	protein_coding;retained_intron;processed_transcript	16.782	5.83296	1.52457	5.40314	5.80259e-13	7.59417e-12
ADPRS	protein_coding	37.9552	15.5236	1.2898	5.46569	8.38329e-10	5.80932e-09
ZNF468	protein_coding;nonsense_mediated_decay	11.8693	4.02603	1.55976	5.39249	1.7966e-13	2.61909e-12
PANX1	protein_coding	21.9314	9.03585	1.27923	5.46609	1.13734e-09	7.68752e-09
WNT7A	protein_coding;processed_transcript	13.7905	6.14492	1.16618	5.4978	2.5889e-08	1.33076e-07
SYNRG	protein_coding;processed_transcript;retained_intron	4.37998	1.79046	1.29056	5.45901	8.21897e-10	5.70706e-09
DENND3	protein_coding;nonsense_mediated_decay;retained_intron;processed_transcript	4.25166	1.94594	1.12753	5.50782	7.1311e-08	3.37351e-07
VPS28	protein_coding;retained_intron;nonsense_mediated_decay;processed_transcript	16.5486	7.58091	1.12624	5.50822	7.37318e-08	3.48031e-07
ZBED4	protein_coding	9.03886	2.68051	1.75357	5.33784	1.9558e-16	5.30683e-15
ELAC2	protein_coding;retained_intron;nonsense_mediated_decay;processed_transcript	8.89728	4.16102	1.0964	5.51595	1.57994e-07	6.97827e-07
RUNX1	protein_coding;nonsense_mediated_decay;processed_transcript;retained_intron	3.99979	1.92254	1.05689	5.52848	4.21899e-07	1.69836e-06
ZNF616	protein_coding	12.681	5.30388	1.25752	5.46499	2.11634e-09	1.35116e-08
USP20	processed_transcript;protein_coding	11.289	5.42609	1.0569	5.52664	4.21892e-07	1.69836e-06
RNF113A	protein_coding	49.3715	17.5723	1.49033	5.39881	1.79105e-12	2.12679e-11
CLEC16A	protein_coding;retained_intron;processed_transcript	4.94703	1.86983	1.40362	5.41719	2.80174e-11	2.62894e-10
DCAF4	protein_coding;nonsense_mediated_decay;retained_intron;processed_transcript	11.161	4.88616	1.19166	5.47447	1.31271e-08	7.15568e-08
PLEKHF2	protein_coding	19.5561	9.20453	1.08718	5.50586	1.99828e-07	8.64009e-07
SMTN	protein_coding;processed_transcript;retained_intron	6.00539	2.99837	1.00206	5.52817	1.57299e-06	5.64315e-06
USF1	protein_coding;retained_intron;nonsense_mediated_decay	26.3249	11.7877	1.15912	5.4776	3.13957e-08	1.58985e-07
CEP290	processed_transcript;retained_intron;protein_coding;nonsense_mediated_decay	2.44528	0.979103	1.32043	5.42875	3.46445e-10	2.58243e-09
LINC00680	processed_transcript;transcribed_unprocessed_pseudogene	20.6919	6.8309	1.59887	5.3543	4.83214e-14	7.91796e-13
IST1	protein_coding;retained_intron;processed_transcript;nonsense_mediated_decay	8.12165	3.29111	1.30316	5.43284	5.74482e-10	4.10574e-09
RUNDC1	retained_intron;protein_coding	12.9094	3.51831	1.8754	5.29012	2.00775e-18	8.86324e-17
TBC1D25	protein_coding;nonsense_mediated_decay;processed_transcript	15.4349	4.89109	1.65792	5.33477	6.22458e-15	1.22479e-13
SLC22A23	protein_coding;nonsense_mediated_decay;retained_intron;processed_transcript	6.87279	2.03049	1.75901	5.30974	1.62993e-16	4.52345e-15
PCAT1	lncRNA	3.6281	1.80841	1.00447	5.51892	1.48907e-06	5.36578e-06
PHLDA3	protein_coding;processed_transcript	18.8479	7.81227	1.27055	5.43541	1.47336e-09	9.72727e-09
DGCR8	protein_coding;retained_intron	8.34678	3.33576	1.32317	5.41866	3.20705e-10	2.4e-09
RESF1	processed_transcript;protein_coding;retained_intron	9.18423	4.39354	1.06375	5.49694	3.58751e-07	1.46537e-06
HECTD3	processed_transcript;protein_coding	12.0296	5.74185	1.06697	5.49533	3.31426e-07	1.36545e-06
POMGNT2	protein_coding	22.8272	5.00612	2.1889	5.21842	5.56313e-24	7.1275e-22
TYK2	protein_coding;retained_intron;processed_transcript;nonsense_mediated_decay	9.1343	3.95436	1.20782	5.44913	8.50874e-09	4.79461e-08
DCUN1D3	protein_coding	9.78172	4.61273	1.08444	5.48612	2.14994e-07	9.23871e-07
AC037459.2	lncRNA	22.1205	9.31981	1.24698	5.43543	2.87685e-09	1.78715e-08
FAM117B	protein_coding;retained_intron	9.79871	3.75721	1.38289	5.39587	5.35471e-11	4.69847e-10
CDC42EP3	protein_coding;retained_intron	6.10084	2.6056	1.22736	5.44025	4.97327e-09	2.94559e-08
LARP7	nonsense_mediated_decay;protein_coding;retained_intron;processed_transcript	15.1956	5.38912	1.49549	5.36375	1.53837e-12	1.85387e-11
SATB1	protein_coding;retained_intron	4.52325	2.06537	1.13093	5.46753	6.59449e-08	3.13795e-07
CFLAR	protein_coding;processed_transcript;nonsense_mediated_decay;retained_intron	2.69558	1.26709	1.08905	5.47829	1.91832e-07	8.31758e-07
BRF1	protein_coding;retained_intron;processed_transcript	4.59779	1.66565	1.46482	5.36748	4.14493e-12	4.56559e-11
MOB3A	protein_coding;processed_transcript	14.5848	5.65844	1.36595	5.39232	8.98886e-11	7.60527e-10
XPC	protein_coding;nonsense_mediated_decay;retained_intron	13.023	5.222	1.31835	5.40385	3.71589e-10	2.75539e-09
SLC4A11	protein_coding;nonsense_mediated_decay;retained_intron	13.9479	6.80217	1.03595	5.48701	7.08196e-07	2.74016e-06
DDIT4	protein_coding;retained_intron	29.3256	14.1474	1.0516	5.48177	4.8498e-07	1.9313e-06
TET2	protein_coding;nonsense_mediated_decay;processed_transcript;retained_intron	3.6545	1.76935	1.04643	5.48272	5.49972e-07	2.16902e-06
TRAPPC9	protein_coding;retained_intron;processed_transcript	6.23492	2.89441	1.10708	5.46312	1.21958e-07	5.508e-07
TPTEP2-CSNK1E	protein_coding	34	15.0004	1.1805	5.43988	1.79196e-08	9.48585e-08
SLC35C1	protein_coding	15.5209	7.68394	1.01427	5.4918	1.18789e-06	4.35868e-06
TMCC1	protein_coding;retained_intron;processed_transcript	7.38445	3.55816	1.05333	5.47785	4.65263e-07	1.858e-06
CMTR1	processed_transcript;protein_coding;nonsense_mediated_decay	11.3867	4.08167	1.48008	5.35239	2.55209e-12	2.93637e-11
TRIM26	retained_intron;protein_coding;processed_transcript	13.7157	4.77385	1.52256	5.34032	6.39184e-13	8.27636e-12
RAI1	protein_coding;processed_transcript	6.18144	1.59219	1.95686	5.2399	8.46539e-20	4.99136e-18
ZNF316	protein_coding;retained_intron	7.82573	2.43987	1.68136	5.29935	2.76275e-15	5.92912e-14
UPF1	protein_coding;processed_transcript;retained_intron	6.98988	2.23583	1.64441	5.30731	1.01857e-14	1.88656e-13
SCAT8	lncRNA	41.2008	16.0604	1.35912	5.3811	1.10999e-10	9.21297e-10
TFAP2C	protein_coding	19.9336	9.73843	1.03341	5.47775	7.54261e-07	2.89538e-06
PELO	protein_coding;processed_transcript	13.6761	5.74058	1.25235	5.40867	2.4932e-09	1.5729e-08
FEM1C	protein_coding	10.4822	3.41844	1.61648	5.30912	2.69607e-14	4.63115e-13
ZNF41	protein_coding;processed_transcript	12.4483	4.08955	1.60589	5.30775	3.89216e-14	6.50219e-13
ALS2	protein_coding;nonsense_mediated_decay;processed_transcript;retained_intron	5.7048	2.44805	1.22051	5.41254	6.06345e-09	3.51552e-08
DOT1L	protein_coding;nonsense_mediated_decay;processed_transcript;retained_intron	5.17914	1.86453	1.47385	5.34009	3.13784e-12	3.55274e-11
ZNF627	processed_transcript;protein_coding	15.609	5.69102	1.45557	5.34464	5.62874e-12	6.07049e-11
TOM1L2	protein_coding;retained_intron;processed_transcript	7.56219	2.78758	1.43974	5.34828	9.2939e-12	9.60971e-11
JMJD4	retained_intron;protein_coding	13.7731	5.87142	1.23004	5.40689	4.66315e-09	2.76805e-08
WDR20	processed_transcript;protein_coding;nonsense_mediated_decay	8.09849	2.85258	1.50534	5.32757	1.1341e-12	1.3943e-11
HMMR	protein_coding;retained_intron	15.0853	4.41271	1.77335	5.26251	9.89264e-17	2.8964e-15
NDST2	protein_coding;processed_transcript	12.7346	5.64445	1.17381	5.41988	2.15596e-08	1.12485e-07
EXPH5	protein_coding	5.40821	2.3372	1.21034	5.40687	8.03894e-09	4.55397e-08
MED19	protein_coding;nonsense_mediated_decay;retained_intron	31.5265	11.6503	1.43616	5.34229	1.0437e-11	1.06622e-10
ARHGEF5	protein_coding	10.1711	3.7806	1.42774	5.34456	1.35922e-11	1.36162e-10
NISCH	protein_coding;retained_intron;processed_transcript	6.52266	2.88472	1.177	5.41505	1.98223e-08	1.04122e-07
FRYL	protein_coding;retained_intron;nonsense_mediated_decay;processed_transcript	3.24827	1.02773	1.66016	5.28125	5.93767e-15	1.17376e-13
TPBG	protein_coding	16.8823	5.18292	1.70362	5.26515	1.2697e-15	2.87435e-14
SHROOM3	protein_coding;processed_transcript;retained_intron	4.24869	1.36477	1.63831	5.2804	1.2817e-14	2.33085e-13
NECAP2	protein_coding;processed_transcript;nonsense_mediated_decay;retained_intron	10.638	3.69004	1.52746	5.3046	5.53143e-13	7.2672e-12
KLF13	protein_coding;processed_transcript	6.21648	2.14006	1.5384	5.3018	3.85099e-13	5.21629e-12
CUL7	protein_coding;nonsense_mediated_decay;retained_intron;processed_transcript	9.58152	3.7898	1.33809	5.35172	2.10959e-10	1.63919e-09
THUMPD1	nonsense_mediated_decay;protein_coding;retained_intron	8.93391	4.41674	1.01628	5.4408	1.14421e-06	4.2185e-06
TAF3	protein_coding	11.9062	4.95549	1.26458	5.36262	1.78928e-09	1.16062e-08
WBP11	protein_coding;nonsense_mediated_decay;retained_intron	11.0332	4.88168	1.17636	5.38827	2.03149e-08	1.06513e-07
AL596244.1	lncRNA	15.3464	5.67826	1.43434	5.31373	1.11935e-11	1.13534e-10
HOMER2	protein_coding;retained_intron;processed_transcript	3.94257	1.8786	1.06945	5.41894	3.17099e-07	1.31405e-06
CC2D1B	processed_transcript;protein_coding;retained_intron	7.70278	3.46052	1.15436	5.38806	3.64713e-08	1.82303e-07
CHMP6	protein_coding	27.1803	10.7596	1.3369	5.32998	2.20438e-10	1.70895e-09
RAB11FIP3	protein_coding;retained_intron	9.14988	4.32081	1.08242	5.4055	2.30419e-07	9.8454e-07
TSC22D4	processed_transcript;protein_coding;retained_intron	15.6797	6.91406	1.18126	5.37432	1.78854e-08	9.47069e-08
SMG8	protein_coding;processed_transcript;nonsense_mediated_decay	15.327	5.76687	1.41018	5.30812	2.39078e-11	2.27592e-10
ZNF407	protein_coding;processed_transcript;retained_intron	4.71606	2.19802	1.10135	5.39856	1.43329e-07	6.38685e-07
NEXN	protein_coding;retained_intron;processed_transcript	12.9527	2.93928	2.13963	5.14188	4.98871e-23	5.48436e-21
GATA2	protein_coding;processed_transcript	12.8398	3.97448	1.69173	5.23549	1.98494e-15	4.34748e-14
SMG6	retained_intron;protein_coding;processed_transcript	5.4203	2.31502	1.22732	5.35462	5.11252e-09	3.01905e-08
AC020913.1	lncRNA	115.573	23.4456	2.30132	5.10718	4.60518e-26	8.00737e-24
PIP4K2C	protein_coding;nonsense_mediated_decay	17.3338	8.27697	1.06639	5.40208	3.43382e-07	1.40892e-06
YTHDF2	protein_coding;processed_transcript	15.3318	6.95194	1.141	5.37815	5.19212e-08	2.52278e-07
LURAP1L	protein_coding;processed_transcript	18.6377	5.52022	1.75536	5.21095	1.99634e-16	5.38254e-15
NHS	protein_coding;processed_transcript	5.37559	1.98311	1.43862	5.28909	9.88867e-12	1.01447e-10
PFKM	protein_coding;nonsense_mediated_decay;retained_intron;processed_transcript	7.8616	3.85315	1.02876	5.40877	8.55816e-07	3.24863e-06
MYBBP1A	protein_coding;retained_intron	9.5509	3.71754	1.36125	5.30643	1.0718e-10	8.9264e-10
L3MBTL2	retained_intron;processed_transcript;protein_coding;nonsense_mediated_decay	8.91896	2.53341	1.81573	5.19189	2.12764e-17	7.29475e-16
CEP55	protein_coding;processed_transcript	17.252	7.2201	1.25664	5.33316	2.26377e-09	1.43881e-08
KIAA0930	protein_coding;retained_intron;processed_transcript;nonsense_mediated_decay	5.65046	2.57341	1.13465	5.36594	6.14645e-08	2.94366e-07
CCDC149	protein_coding;retained_intron;processed_transcript	5.89863	2.3783	1.31041	5.31105	4.85301e-10	3.51297e-09
ZNF71	protein_coding;processed_transcript	9.20539	3.18741	1.53004	5.25011	5.22309e-13	6.91005e-12
SLC2A1	protein_coding;nonsense_mediated_decay;retained_intron;processed_transcript	8.51247	4.20199	1.01848	5.39526	1.09658e-06	4.0586e-06
TAF4	protein_coding;retained_intron;processed_transcript	5.73415	2.73054	1.07037	5.37681	3.1308e-07	1.29961e-06
KIFC1	protein_coding;retained_intron	18.5532	6.71027	1.46718	5.2601	4.03832e-12	4.46548e-11
TRIM11	protein_coding;processed_transcript	6.61226	2.86121	1.20848	5.33086	8.6563e-09	4.87292e-08
ZNF266	protein_coding;retained_intron	10.3733	2.77628	1.90158	5.15134	8.11896e-19	3.8971e-17
MBD1	protein_coding;retained_intron;nonsense_mediated_decay	8.30201	3.56277	1.22043	5.32163	6.25159e-09	3.61231e-08
AC097637.1	protein_coding;nonsense_mediated_decay	14.6854	6.82833	1.10474	5.35614	1.32907e-07	5.9614e-07
WWC3	protein_coding;processed_transcript	7.52172	3.51024	1.09946	5.35608	1.51945e-07	6.73028e-07
PCDHAC1	protein_coding	7.94749	3.28643	1.27394	5.30205	1.39878e-09	9.27442e-09
TRPC4AP	protein_coding	17.6247	8.66795	1.0238	5.37878	9.69612e-07	3.63285e-06
ITPR1	retained_intron;protein_coding;processed_transcript;non_stop_decay;nonsense_mediated_decay	1.71605	0.811008	1.08127	5.3592	2.39797e-07	1.02179e-06
ZNF28	protein_coding;processed_transcript	9.30871	3.46497	1.42569	5.25582	1.50751e-11	1.49089e-10
MCM3AP-AS1	lncRNA	5.54858	2.33749	1.24712	5.30614	2.98742e-09	1.84641e-08
AP000944.5	nonsense_mediated_decay	13.0656	4.66003	1.48732	5.23911	2.13156e-12	2.49463e-11
MNT	protein_coding;processed_transcript;retained_intron	6.39022	2.86617	1.15671	5.33313	3.48092e-08	1.74815e-07
CCDC71	protein_coding	31.0312	8.63753	1.84496	5.15289	7.22643e-18	2.82428e-16
TNK2	protein_coding;retained_intron;processed_transcript;nonsense_mediated_decay	4.81459	1.89819	1.34275	5.27555	1.89103e-10	1.48837e-09
KIAA0040	protein_coding;processed_transcript	11.6255	4.83155	1.26669	5.29533	1.72409e-09	1.12346e-08
H1-10	protein_coding	36.5398	14.8128	1.30258	5.28429	6.15982e-10	4.37712e-09
IGF1R	protein_coding;retained_intron;processed_transcript;nonsense_mediated_decay	3.97304	1.42265	1.48162	5.23491	2.5685e-12	2.95127e-11
MSL2	protein_coding	10.2328	3.00557	1.76743	5.16468	1.32213e-16	3.75485e-15
ANKS1A	protein_coding;processed_transcript	6.50704	2.49045	1.38555	5.25839	5.22111e-11	4.59544e-10
PCNX2	protein_coding;processed_transcript;nonsense_mediated_decay;retained_intron	3.99523	1.8249	1.13043	5.33195	6.9211e-08	3.28237e-07
CHST3	protein_coding	7.96508	2.36387	1.75247	5.16443	2.29628e-16	6.11384e-15
SRGAP2	protein_coding;processed_transcript;TEC;retained_intron	3.52227	1.5371	1.19626	5.3109	1.21544e-08	6.65524e-08
MGRN1	protein_coding;nonsense_mediated_decay;retained_intron;processed_transcript	5.4149	2.68223	1.01347	5.36715	1.24199e-06	4.54252e-06
RSBN1L	protein_coding;retained_intron	7.66709	3.40266	1.17198	5.31607	2.33235e-08	1.20984e-07
BICD1	protein_coding;nonsense_mediated_decay;retained_intron	4.28115	1.88035	1.18696	5.31054	1.56337e-08	8.37729e-08
MED15	protein_coding;nonsense_mediated_decay;retained_intron;processed_transcript	5.30099	2.04749	1.37236	5.25409	7.82035e-11	6.66294e-10
VPS53	protein_coding;processed_transcript;retained_intron;nonsense_mediated_decay	2.63047	1.14737	1.19696	5.30448	1.19515e-08	6.55676e-08
NUP153	protein_coding	8.97825	4.02618	1.15699	5.31622	3.47193e-08	1.74415e-07
AC090617.3	lncRNA	130.198	51.6067	1.33504	5.26327	2.39072e-10	1.84001e-09
ZBTB38	protein_coding;processed_transcript;retained_intron	3.85546	1.17777	1.71078	5.16575	1.04807e-15	2.41338e-14
RNF123	protein_coding;nonsense_mediated_decay;retained_intron;processed_transcript	7.40007	3.17172	1.22223	5.29496	5.99869e-09	3.48272e-08
AC110597.3	lncRNA	16.5765	7.46052	1.15176	5.31336	3.98819e-08	1.97497e-07
CENPBD1	protein_coding;processed_transcript;transcribed_unitary_pseudogene	17.8878	5.53638	1.6919	5.16554	2.06669e-15	4.50914e-14
SSH2	protein_coding;retained_intron;nonsense_mediated_decay	4.30222	1.56014	1.46336	5.21963	4.65414e-12	5.09028e-11
AC116366.2	protein_coding;retained_intron;processed_transcript	6.09202	2.169	1.48984	5.21186	1.99155e-12	2.34688e-11
WHRN	protein_coding;retained_intron;processed_transcript	9.56311	4.69739	1.02559	5.34732	9.35589e-07	3.5213e-06
IP6K1	protein_coding;retained_intron;processed_transcript	10.4876	4.44399	1.23873	5.28043	3.81269e-09	2.31039e-08
LRRC14	protein_coding;retained_intron;processed_transcript	8.89157	2.85552	1.63863	5.17215	1.35424e-14	2.44452e-13
HIP1	protein_coding;retained_intron;processed_transcript	6.08454	2.97634	1.03158	5.34374	8.1146e-07	3.09751e-06
MTMR3	protein_coding;processed_transcript;retained_intron	5.50629	2.60801	1.0781	5.32803	2.61521e-07	1.10606e-06
BCOR	protein_coding;processed_transcript;retained_intron	5.44399	1.44435	1.91417	5.10739	5.15792e-19	2.58503e-17
QTRT2	protein_coding;processed_transcript;retained_intron	6.7501	2.901	1.21832	5.282	6.71102e-09	3.85555e-08
PDCL3	protein_coding	35.4626	11.8935	1.57607	5.18287	1.15854e-13	1.75587e-12
ZBTB2	protein_coding	17.4947	4.85761	1.84853	5.11827	6.48784e-18	2.57099e-16
NAB2	processed_transcript;protein_coding;retained_intron	18.9724	7.00826	1.43673	5.21772	1.08485e-11	1.10363e-10
AL450306.1	lncRNA	15.3681	4.3473	1.82168	5.12396	1.79282e-17	6.27159e-16
PPIP5K1	protein_coding;processed_transcript;retained_intron;nonsense_mediated_decay	6.72048	3.18185	1.07867	5.32269	2.5821e-07	1.09314e-06
GOSR1	protein_coding;retained_intron;nonsense_mediated_decay;processed_transcript	5.50602	2.7266	1.01388	5.34359	1.23653e-06	4.52935e-06
ZBTB14	protein_coding;retained_intron	13.0926	5.84816	1.16266	5.29599	3.00613e-08	1.52863e-07
TARS2	protein_coding;retained_intron;nonsense_mediated_decay;processed_transcript	13.3033	5.26636	1.33686	5.24411	2.28216e-10	1.76443e-09
MEPCE	retained_intron;protein_coding	16.8726	5.29828	1.67103	5.15614	4.37564e-15	8.90811e-14
MBP	protein_coding;retained_intron;nonsense_mediated_decay;processed_transcript	2.8886	1.19553	1.27269	5.25897	1.47237e-09	9.72451e-09
ANKFY1	protein_coding;nonsense_mediated_decay;retained_intron;processed_transcript	3.80282	1.42313	1.41796	5.21777	1.95348e-11	1.88597e-10
CACTIN	protein_coding;nonsense_mediated_decay;retained_intron	9.0838	2.61805	1.79473	5.12328	4.94179e-17	1.55941e-15
XPO6	protein_coding;retained_intron;processed_transcript;nonsense_mediated_decay	7.57461	3.52224	1.10465	5.30403	1.35057e-07	6.04827e-07
AP000879.1	lncRNA	53.2559	11.3907	2.22498	5.03291	1.45477e-24	2.01539e-22
ZNF526	protein_coding	12.7256	3.37585	1.91434	5.09212	5.19514e-19	2.58619e-17
NFIL3	protein_coding	26.1944	8.50546	1.62274	5.15804	2.37514e-14	4.12563e-13
LNX1	protein_coding;retained_intron;processed_transcript	9.56814	3.00777	1.66948	5.14628	4.65229e-15	9.38167e-14
EEPD1	protein_coding;retained_intron	11.3495	3.91673	1.53485	5.1782	4.62913e-13	6.1988e-12
SEPTIN5	protein_coding;nonsense_mediated_decay;processed_transcript;retained_intron	11.761	5.66604	1.05357	5.315	4.80048e-07	1.91345e-06
SYNE1	protein_coding;retained_intron;processed_transcript;nonsense_mediated_decay	1.14493	0.543494	1.07489	5.30206	2.85104e-07	1.19395e-06
KMT2B	protein_coding;processed_transcript;nonsense_mediated_decay;retained_intron	5.10499	1.70143	1.58511	5.15586	8.66074e-14	1.34285e-12
ZNF561	nonsense_mediated_decay;protein_coding;processed_transcript;retained_intron	8.46651	4.21782	1.00524	5.32264	1.5221e-06	5.47796e-06
SUGP1	nonsense_mediated_decay;protein_coding;retained_intron;processed_transcript	10.6214	5.06368	1.06869	5.30077	3.32449e-07	1.369e-06
APOLD1	nonsense_mediated_decay;protein_coding;retained_intron	7.4027	3.05164	1.27842	5.23392	1.26104e-09	8.43992e-09
TWNK	protein_coding;nonsense_mediated_decay;retained_intron	12.8045	3.97327	1.68819	5.11851	2.43783e-15	5.25832e-14
AL441992.2	protein_coding	7.58937	3.05478	1.31287	5.21489	4.68522e-10	3.40452e-09
TAF5L	protein_coding;processed_transcript	8.24888	3.45232	1.25659	5.23104	2.34873e-09	1.48948e-08
BMP2K	nonsense_mediated_decay;protein_coding;retained_intron	5.31789	2.27894	1.22245	5.24	6.0726e-09	3.51963e-08
CXXC1	protein_coding;retained_intron	12.2308	4.79944	1.34954	5.20251	1.59076e-10	1.27681e-09
ATP11A	protein_coding;processed_transcript;retained_intron;nonsense_mediated_decay	3.84523	1.90168	1.01577	5.30379	1.19291e-06	4.37614e-06
PDCD11	protein_coding;nonsense_mediated_decay;retained_intron	6.87747	2.72022	1.33811	5.20407	2.23527e-10	1.73054e-09
ALG2	protein_coding;nonsense_mediated_decay	17.7636	7.25512	1.29181	5.21713	8.63513e-10	5.97169e-09
POLR1B	protein_coding;nonsense_mediated_decay;processed_transcript;retained_intron	5.86191	2.89418	1.01819	5.30116	1.12729e-06	4.15869e-06
ABT1	protein_coding	17.9162	7.75646	1.20776	5.24109	9.08766e-09	5.09219e-08
EP400P1	processed_transcript;transcribed_unprocessed_pseudogene	4.10817	1.46255	1.48996	5.15979	2.03819e-12	2.39688e-11
RGMB	processed_transcript;retained_intron;protein_coding	7.8988	2.80643	1.49285	5.15403	1.86181e-12	2.20314e-11
CDK9	protein_coding;processed_transcript	17.4554	7.50275	1.21814	5.23046	6.86029e-09	3.93335e-08
MICAL3	protein_coding;nonsense_mediated_decay;retained_intron;processed_transcript	2.33681	0.794163	1.55698	5.13689	2.26546e-13	3.22771e-12
MIS18BP1	protein_coding;retained_intron;nonsense_mediated_decay;processed_transcript	8.38379	3.85095	1.12235	5.25832	8.70071e-08	4.0453e-07
EPS15L1	protein_coding;nonsense_mediated_decay;retained_intron	6.19839	2.54667	1.28324	5.20591	1.10992e-09	7.51413e-09
RPAP3	protein_coding;processed_transcript;retained_intron	9.74521	4.72359	1.04478	5.27589	5.99979e-07	2.35134e-06
IL4I1	protein_coding;nonsense_mediated_decay	20.7477	5.42593	1.93493	5.03153	2.44859e-19	1.30796e-17
ZNF514	protein_coding;retained_intron	5.51311	2.02214	1.44693	5.14579	8.14226e-12	8.50147e-11
AC000093.1	nonsense_mediated_decay	11.0805	5.35226	1.04978	5.26311	5.33185e-07	2.10702e-06
ZNF615	protein_coding;nonsense_mediated_decay;processed_transcript	10.5575	2.40602	2.13345	4.99123	7.71805e-23	8.21972e-21
TBCC	protein_coding	32.1833	12.7159	1.33963	5.1739	2.1635e-10	1.67954e-09
LRRC8D	protein_coding	10.625	4.90514	1.11506	5.23715	1.05519e-07	4.83736e-07
SYNGAP1	processed_transcript;nonsense_mediated_decay;protein_coding;retained_intron	6.22471	2.33433	1.41495	5.14846	2.21665e-11	2.11843e-10
TRIM52	processed_transcript;protein_coding;retained_intron	7.84784	2.20149	1.83374	5.04552	1.2122e-17	4.42312e-16
URGCP	processed_transcript;protein_coding;retained_intron	6.96631	1.88435	1.88625	5.03338	1.63774e-18	7.36333e-17
TUT7	protein_coding;processed_transcript	7.67001	3.51415	1.12602	5.23064	7.981e-08	3.7413e-07
NINL	protein_coding;processed_transcript	8.52306	3.12356	1.44813	5.13594	7.87778e-12	8.24554e-11
RAD50	protein_coding;nonsense_mediated_decay;retained_intron;processed_transcript	4.86456	1.53329	1.66562	5.08099	5.57681e-15	1.11015e-13
AC027031.2	lncRNA	36.0693	14.6042	1.30434	5.17287	6.11035e-10	4.34559e-09
NAGK	processed_transcript;retained_intron;protein_coding;nonsense_mediated_decay	5.7615	2.46505	1.22479	5.19531	5.78178e-09	3.37287e-08
SYDE1	protein_coding	12.9176	4.22214	1.61323	5.08836	3.44952e-14	5.82555e-13
KDM6B	processed_transcript;protein_coding	7.05334	3.11867	1.17734	5.20776	2.09036e-08	1.09364e-07
CALCOCO1	protein_coding;retained_intron;processed_transcript	5.75059	2.26345	1.34514	5.15785	1.84901e-10	1.46001e-09
AL136131.3	lncRNA	271.948	84.1239	1.69268	5.06705	2.15442e-15	4.67064e-14
ZBTB47	protein_coding	9.26149	3.06963	1.59312	5.08421	6.89028e-14	1.09016e-12
BICRAL	protein_coding	7.43394	3.46488	1.10129	5.2223	1.50354e-07	6.67542e-07
ZBTB40	protein_coding	5.54543	2.70592	1.03515	5.2429	7.62719e-07	2.92653e-06
SYBU	protein_coding;processed_transcript;nonsense_mediated_decay;retained_intron	7.23376	3.18933	1.18145	5.1967	1.87898e-08	9.90341e-08
SPOUT1	protein_coding;retained_intron	11.1251	4.4025	1.33738	5.14954	2.33731e-10	1.80298e-09
ZFAT	protein_coding;nonsense_mediated_decay;retained_intron;processed_transcript	5.70004	2.32189	1.29563	5.15956	7.90925e-10	5.52125e-09
XAB2	protein_coding;retained_intron	10.8962	4.58418	1.24905	5.17228	2.96728e-09	1.83663e-08
RRP9	protein_coding	32.8635	15.9654	1.04151	5.23598	6.55665e-07	2.55197e-06
EXTL3	processed_transcript;protein_coding;nonsense_mediated_decay;retained_intron	3.88391	1.2162	1.67507	5.05829	4.05641e-15	8.33791e-14
C1orf216	protein_coding;processed_transcript	16.5645	6.45443	1.35969	5.13496	1.20824e-10	9.9413e-10
PHF8	protein_coding;retained_intron;nonsense_mediated_decay;processed_transcript	5.42184	2.13488	1.34458	5.13902	1.89556e-10	1.49055e-09
PCK2	protein_coding;nonsense_mediated_decay;retained_intron;processed_transcript	12.0883	5.272	1.19715	5.18189	1.23692e-08	6.75981e-08
PDS5B	protein_coding;retained_intron;nonsense_mediated_decay	3.82668	1.75142	1.12754	5.20244	7.73872e-08	3.63874e-07
SNPH	protein_coding	8.83698	2.64921	1.73792	5.03737	4.3052e-16	1.06784e-14
TFAP2A	protein_coding;nonsense_mediated_decay;processed_transcript;retained_intron	6.13752	2.84155	1.11094	5.20695	1.18213e-07	5.36213e-07
ZNF276	nonsense_mediated_decay;protein_coding;retained_intron	6.74599	1.90148	1.82683	5.01309	1.62005e-17	5.72733e-16
WDR81	protein_coding;retained_intron;nonsense_mediated_decay	6.21437	1.7834	1.8009	5.0174	4.27815e-17	1.36516e-15
AL669830.2	retained_intron	8.27908	3.83402	1.11058	5.19799	1.19616e-07	5.41372e-07
TMEM214	retained_intron;nonsense_mediated_decay;protein_coding	10.189	4.28777	1.24868	5.15287	3.01996e-09	1.86354e-08
KLHDC4	processed_transcript;protein_coding;nonsense_mediated_decay;retained_intron	4.47236	1.64509	1.44282	5.09739	9.50396e-12	9.79719e-11
HARS2	nonsense_mediated_decay;protein_coding;processed_transcript;retained_intron	13.4379	5.55311	1.27489	5.14396	1.44371e-09	9.55002e-09
LINC00342	lncRNA	5.80964	1.94188	1.58094	5.0608	1.05814e-13	1.61277e-12
TOB1	protein_coding;processed_transcript	19.8091	9.38476	1.07774	5.20317	2.72554e-07	1.14646e-06
ZSWIM9	protein_coding;processed_transcript	13.2629	3.44456	1.94492	4.97686	1.74234e-19	9.63944e-18
SGSM2	nonsense_mediated_decay;protein_coding;retained_intron	5.10283	2.01015	1.34395	5.12085	1.94715e-10	1.5262e-09
GPRIN1	protein_coding	11.7501	3.33337	1.81755	4.99934	2.32676e-17	7.92961e-16
RPAP2	protein_coding;processed_transcript;retained_intron	2.91252	1.25118	1.21894	5.15115	6.9001e-09	3.95219e-08
CASC11	lncRNA	9.64386	2.82357	1.77202	5.00648	1.26337e-16	3.61812e-15
MAFK	protein_coding;nonsense_mediated_decay	11.0985	4.80048	1.20907	5.15287	9.03569e-09	5.0661e-08
BUD13	nonsense_mediated_decay;protein_coding	22.5653	11.0118	1.03503	5.20517	7.72013e-07	2.96086e-06
PIK3C2B	protein_coding;processed_transcript	5.25365	2.05784	1.35215	5.10688	1.53408e-10	1.23597e-09
AL031282.2	lncRNA	9.71015	2.82162	1.78289	4.99447	8.53137e-17	2.55941e-15
SF3B5	protein_coding	71.3957	30.0232	1.24972	5.13065	2.95771e-09	1.83137e-08
TNFRSF10A	protein_coding;retained_intron	16.7973	7.43165	1.17643	5.1498	2.18231e-08	1.13755e-07
ZNF721	nonsense_mediated_decay;protein_coding;processed_transcript	7.68462	2.93357	1.38927	5.08625	5.03987e-11	4.45663e-10
ZNF202	protein_coding;processed_transcript	9.67744	2.77308	1.80306	4.98284	4.0658e-17	1.30228e-15
COG4	nonsense_mediated_decay;retained_intron;protein_coding	10.2581	5.10109	1.00785	5.19987	1.47236e-06	5.31348e-06
ZNF513	protein_coding;processed_transcript	20.6808	7.98507	1.37286	5.0881	8.29491e-11	7.04261e-10
EVPL	protein_coding;retained_intron	6.64672	2.20499	1.59181	5.02865	7.46915e-14	1.17591e-12
ABCD1	protein_coding;processed_transcript	11.548	5.20819	1.14875	5.1517	4.53161e-08	2.2202e-07
ZNF559	protein_coding	7.21066	2.15429	1.74285	4.99157	3.73061e-16	9.41771e-15
HSPA1B	protein_coding	19.4197	5.01756	1.95238	4.94533	1.3402e-19	7.61233e-18
KIF21A	retained_intron;protein_coding;nonsense_mediated_decay;processed_transcript	4.82901	2.1387	1.17495	5.14112	2.27688e-08	1.18395e-07
SPART	protein_coding;processed_transcript	7.47333	3.59544	1.05555	5.17798	4.73517e-07	1.88963e-06
ZNF525	retained_intron;protein_coding;processed_transcript	6.78357	2.85868	1.24666	5.11778	3.23851e-09	1.99005e-08
CUL9	retained_intron;protein_coding;nonsense_mediated_decay;processed_transcript	3.98282	1.74447	1.19096	5.13337	1.48647e-08	8.02324e-08
MB21D2	protein_coding	15.9004	4.99624	1.67008	5.00245	5.03969e-15	1.01269e-13
MORC2	protein_coding;processed_transcript;retained_intron;nonsense_mediated_decay	4.49681	1.41713	1.66587	5.00165	5.851e-15	1.15797e-13
TANGO6	protein_coding;retained_intron;processed_transcript;nonsense_mediated_decay	7.03265	3.27014	1.10468	5.15614	1.40625e-07	6.27457e-07
LINC00648	lncRNA	14.9062	5.02696	1.56809	5.02107	1.67472e-13	2.46223e-12
ARID2	protein_coding;processed_transcript;retained_intron	4.00652	1.79663	1.15702	5.13382	3.66893e-08	1.83339e-07
HEATR6	protein_coding;nonsense_mediated_decay;retained_intron;processed_transcript	6.8699	3.18572	1.10863	5.1482	1.27518e-07	5.7454e-07
ZADH2	protein_coding	6.08172	2.98343	1.02748	5.17159	9.32549e-07	3.51245e-06
SHC4	protein_coding;nonsense_mediated_decay;retained_intron	7.39173	3.13816	1.23595	5.10576	4.38474e-09	2.61913e-08
NRF1	protein_coding;processed_transcript	11.6954	4.98899	1.22907	5.10453	5.3075e-09	3.12077e-08
ZNF384	protein_coding;retained_intron	9.29452	3.93671	1.23935	5.10093	3.99689e-09	2.40746e-08
NDST1	protein_coding;processed_transcript;TEC	5.03544	2.21736	1.18324	5.10975	1.8444e-08	9.73622e-08
HJURP	nonsense_mediated_decay;protein_coding;processed_transcript;retained_intron	12.523	5.00972	1.32173	5.06787	3.84337e-10	2.83879e-09
NCBP2AS2	protein_coding	54.9935	19.5904	1.48906	5.02202	2.26482e-12	2.63431e-11
SNRNP35	processed_transcript;protein_coding	10.1806	3.14095	1.69648	4.96858	2.02535e-15	4.42462e-14
CCDC136	protein_coding;retained_intron;processed_transcript	7.65909	2.84505	1.42867	5.03604	1.52995e-11	1.50783e-10
KIAA1549L	protein_coding	3.52494	1.14207	1.62588	4.98215	2.39562e-14	4.15697e-13
ZNF35	protein_coding	17.9291	8.52555	1.07241	5.13744	3.16692e-07	1.31268e-06
CGNL1	processed_transcript;protein_coding	5.50035	1.57156	1.80724	4.93948	3.61235e-17	1.17246e-15
NOM1	protein_coding;processed_transcript;retained_intron	6.1144	2.08197	1.5542	4.99939	2.70416e-13	3.80817e-12
FBXO42	protein_coding;processed_transcript	5.28708	1.59927	1.72499	4.95753	7.33504e-16	1.73355e-14
ZSCAN30	protein_coding;retained_intron;processed_transcript	5.75294	2.47062	1.21938	5.08965	6.96987e-09	3.99082e-08
MARVELD1	processed_transcript;protein_coding	14.1026	6.81721	1.04868	5.1416	5.64933e-07	2.22115e-06
FEN1	protein_coding	21.6232	8.55171	1.33825	5.05344	2.37745e-10	1.83063e-09
CCNB1	protein_coding;nonsense_mediated_decay;retained_intron	19.5221	9.65057	1.01639	5.15087	1.21898e-06	4.46792e-06
PRPF4	protein_coding;processed_transcript	10.7343	4.17057	1.36386	5.04312	1.11181e-10	9.22361e-10
SPAG5	retained_intron;protein_coding;nonsense_mediated_decay	9.08509	4.31586	1.07382	5.12942	3.06539e-07	1.27463e-06
AL118506.1	lncRNA	15.3737	3.60783	2.09116	4.87323	5.23834e-22	4.87766e-20
AP003108.2	processed_transcript;protein_coding;retained_intron;TEC;nonsense_mediated_decay	6.28936	3.06025	1.03923	5.13764	7.10203e-07	2.74668e-06
AC069257.3	nonsense_mediated_decay	66.7512	29.8382	1.16159	5.09738	3.29199e-08	1.65914e-07
C1QTNF1	protein_coding;processed_transcript	9.9313	4.91102	1.01593	5.14269	1.23487e-06	4.52424e-06
AC008119.1	lncRNA	19.7702	8.01062	1.30329	5.05376	6.62133e-10	4.68164e-09
SALL2	protein_coding	8.7625	3.6844	1.24987	5.068	3.01751e-09	1.86299e-08
SYNM	protein_coding	6.06277	1.76116	1.78338	4.92907	8.86651e-17	2.63674e-15
REXO1	protein_coding;nonsense_mediated_decay;retained_intron;processed_transcript	8.44593	3.03433	1.47682	5.00325	3.39357e-12	3.81693e-11
TMCC3	protein_coding;processed_transcript	7.22369	3.50345	1.04393	5.12793	6.35957e-07	2.48207e-06
SLC12A7	protein_coding;retained_intron;nonsense_mediated_decay	7.82374	3.33315	1.23093	5.06765	5.11325e-09	3.01905e-08
WNK4	protein_coding;nonsense_mediated_decay;retained_intron;processed_transcript	8.88245	4.21839	1.07423	5.11571	3.04614e-07	1.26755e-06
KLHL9	protein_coding	8.17403	3.06737	1.41399	5.01389	2.44278e-11	2.32153e-10
ZNF761	protein_coding	10.02	4.67582	1.09956	5.10371	1.62539e-07	7.1586e-07
ZNF707	retained_intron;nonsense_mediated_decay;protein_coding;processed_transcript	7.39834	3.06592	1.27084	5.05084	1.68217e-09	1.09951e-08
MOCS3	protein_coding	9.14722	4.19009	1.12631	5.09303	8.25781e-08	3.8615e-07
SMC2	protein_coding;nonsense_mediated_decay	7.216	3.43126	1.07242	5.10786	3.19201e-07	1.32147e-06
KIAA2013	protein_coding	14.1963	4.88657	1.53856	4.97059	4.63316e-13	6.1988e-12
ARHGAP23	processed_transcript;protein_coding;nonsense_mediated_decay;retained_intron	5.76384	2.26456	1.34775	5.02149	1.81952e-10	1.44074e-09
PREX1	nonsense_mediated_decay;protein_coding;processed_transcript	6.19484	2.37371	1.38387	5.00974	6.17026e-11	5.33712e-10
NAA40	retained_intron;processed_transcript;nonsense_mediated_decay;protein_coding	8.75239	3.29524	1.40924	5.00204	2.84705e-11	2.66559e-10
ZNF304	protein_coding	10.0079	3.16514	1.66073	4.9376	7.35373e-15	1.41911e-13
ZHX2	protein_coding	10.438	3.12059	1.74188	4.91842	4.10507e-16	1.02417e-14
CABLES2	protein_coding	12.2786	6.01408	1.0297	5.11512	8.97477e-07	3.39166e-06
HSPA6	protein_coding	19.6904	4.48795	2.13326	4.83432	9.50739e-23	1.00004e-20
APC	protein_coding;nonsense_mediated_decay;retained_intron	3.72708	1.7239	1.11233	5.08517	1.18337e-07	5.36579e-07
EHD3	protein_coding	9.60551	4.74165	1.01844	5.11485	1.17209e-06	4.3081e-06
PAK4	protein_coding;processed_transcript;retained_intron	6.5105	3.08604	1.07698	5.09508	2.86307e-07	1.1981e-06
FLYWCH1	protein_coding;processed_transcript;retained_intron	5.49674	2.23561	1.29786	5.02756	7.83795e-10	5.48271e-09
ENC1	protein_coding;processed_transcript	5.58944	2.44725	1.1915	5.05843	1.50448e-08	8.09825e-08
DOCK6	processed_transcript;protein_coding;retained_intron	3.70938	1.81607	1.03033	5.10905	8.85495e-07	3.35158e-06
H1-10-AS1	lncRNA	13.5231	5.541	1.28717	5.02875	1.06558e-09	7.22539e-09
CDK11A	protein_coding;retained_intron;nonsense_mediated_decay;processed_transcript	9.08204	2.53898	1.83868	4.88755	1.16101e-17	4.28218e-16
TTI1	protein_coding;processed_transcript	10.327	3.65383	1.49888	4.96852	1.70155e-12	2.03469e-11
ZNF549	protein_coding	4.97116	1.7513	1.50509	4.9652	1.39342e-12	1.68995e-11
ABL2	protein_coding;processed_transcript;retained_intron	2.76212	1.11096	1.31392	5.01631	4.94241e-10	3.56556e-09
AL050404.1	lncRNA	57.3864	14.1996	2.01476	4.84612	1.23464e-20	9.0341e-19
SH3RF3	protein_coding	7.7244	3.25697	1.24585	5.03132	3.42667e-09	2.09135e-08
MAP3K9	protein_coding;retained_intron	3.70843	1.56819	1.24166	5.03217	3.84974e-09	2.3287e-08
RFX7	nonsense_mediated_decay;protein_coding	3.99205	1.95281	1.03155	5.09762	8.6268e-07	3.27177e-06
ZNF44	nonsense_mediated_decay;processed_transcript;protein_coding;retained_intron	7.56234	2.57177	1.55601	4.94397	2.6398e-13	3.72678e-12
MID1IP1	protein_coding	12.0889	5.46596	1.14509	5.0578	5.13985e-08	2.50166e-07
RRP12	retained_intron;processed_transcript;protein_coding	5.37118	2.13184	1.33309	5.00189	2.83601e-10	2.14288e-09
KCTD11	protein_coding	14.9785	4.50943	1.7318	4.89868	6.01915e-16	1.44868e-14
RUSC2	protein_coding;processed_transcript	7.9992	2.88562	1.47091	4.95692	4.21161e-12	4.62706e-11
TICAM1	protein_coding	16.9479	4.38119	1.95162	4.84194	1.54445e-19	8.60047e-18
ENTPD1	protein_coding;processed_transcript;nonsense_mediated_decay;retained_intron	3.1708	0.928623	1.7716	4.88039	1.43007e-16	4.00795e-15
ZNF830	protein_coding;nonsense_mediated_decay	20.2818	8.04439	1.33408	4.98833	2.77187e-10	2.09737e-09
ZNF347	protein_coding;retained_intron	4.9673	1.94602	1.35188	4.98255	1.63927e-10	1.31265e-09
ZNF282	protein_coding;retained_intron	12.0429	4.76644	1.33715	4.98437	2.53674e-10	1.94175e-09
CBX6	protein_coding;retained_intron	5.66204	2.72784	1.05353	5.0691	5.12354e-07	2.02894e-06
ENTPD1-AS1	lncRNA	1.80962	0.512661	1.81952	4.86258	2.44852e-17	8.31131e-16
ZNF558	protein_coding;retained_intron;processed_transcript	5.53193	2.06734	1.41995	4.95837	2.09211e-11	2.00616e-10
PTBP1	protein_coding;nonsense_mediated_decay;retained_intron	6.55745	3.06922	1.09522	5.05184	1.8412e-07	8.01994e-07
ZNF579	protein_coding	13.582	4.13543	1.71551	4.88083	1.09943e-15	2.52825e-14
GTF2E1	protein_coding;retained_intron	13.3769	6.51548	1.03777	5.06859	7.49383e-07	2.8786e-06
AC064836.3	lncRNA	40.2175	11.4589	1.81128	4.8576	3.35105e-17	1.09811e-15
DDX47	retained_intron;protein_coding;processed_transcript	8.93239	3.75235	1.25121	5.00042	2.98731e-09	1.84641e-08
SYMPK	processed_transcript;protein_coding;retained_intron;nonsense_mediated_decay	4.26065	1.88799	1.17418	5.01885	2.42485e-08	1.25324e-07
LINC00857	lncRNA	17.88	7.63959	1.22674	5.00259	5.88828e-09	3.42796e-08
DAPK3	protein_coding;retained_intron	12.6181	4.36253	1.5322	4.91557	5.92218e-13	7.72695e-12
HIVEP1	protein_coding;nonsense_mediated_decay	4.06314	1.515	1.42322	4.94207	1.90759e-11	1.8448e-10
CENPE	protein_coding;retained_intron	4.50084	1.14449	1.9754	4.81144	6.23094e-20	3.81925e-18
RALGAPA2	protein_coding;retained_intron	3.83067	1.34557	1.50932	4.91636	1.2521e-12	1.52726e-11
RASA3	protein_coding;processed_transcript	9.34014	4.38398	1.09116	5.03593	2.0482e-07	8.83131e-07
PANK4	protein_coding;nonsense_mediated_decay;retained_intron;processed_transcript	8.79081	3.72615	1.23826	4.99034	4.30269e-09	2.57436e-08
ZNF687	protein_coding;nonsense_mediated_decay;retained_intron	7.05044	1.99703	1.81977	4.84105	2.47658e-17	8.38985e-16
ZBTB39	protein_coding	7.11149	1.94955	1.86692	4.83044	4.19814e-18	1.71962e-16
AL121749.2	lncRNA	33.0003	12.5112	1.3992	4.9433	3.99935e-11	3.6115e-10
CDC42EP2	protein_coding	20.5815	6.51603	1.65921	4.8763	8.13278e-15	1.54496e-13
ARHGAP27	protein_coding;retained_intron;processed_transcript;nonsense_mediated_decay	4.25141	1.89368	1.1667	5.00344	2.97238e-08	1.51237e-07
KIF3A	protein_coding;processed_transcript	6.45873	2.59268	1.31675	4.95844	4.67401e-10	3.39783e-09
CCDC82	protein_coding;retained_intron;processed_transcript	2.556	1.16108	1.13838	5.00981	6.21832e-08	2.97557e-07
LDB1	protein_coding;processed_transcript	11.7129	4.31375	1.44102	4.92151	1.10717e-11	1.125e-10
AC124283.1	lncRNA	37.0997	9.24721	2.00421	4.78831	2.02432e-20	1.43726e-18
SDHAF2	nonsense_mediated_decay;protein_coding	26.0238	12.4636	1.06208	5.03022	4.20808e-07	1.69477e-06
ARPC5L	protein_coding;processed_transcript	12.189	4.42705	1.46111	4.9088	5.91986e-12	6.3483e-11
INAFM2	protein_coding;processed_transcript	14.533	6.40201	1.18269	4.98623	1.9566e-08	1.02871e-07
AC090498.1	processed_pseudogene	583.127	263.077	1.14829	4.98979	4.8416e-08	2.3646e-07
AC020763.4	TEC	10.485	4.49532	1.22178	4.96703	6.84359e-09	3.92774e-08
TTN-AS1	lncRNA	1.71363	0.595865	1.52393	4.88301	7.93961e-13	1.00738e-11
MAGED4B	nonsense_mediated_decay;retained_intron;protein_coding;processed_transcript	8.81355	2.99003	1.5595	4.87014	2.47093e-13	3.50288e-12
AMBRA1	protein_coding;retained_intron;processed_transcript	5.67679	1.84604	1.62057	4.85358	3.16221e-14	5.3884e-13
KDM6A	nonsense_mediated_decay;protein_coding;retained_intron	1.82388	0.855108	1.0928	5.00137	1.98773e-07	8.60104e-07
ZNF845	protein_coding	6.75035	2.4619	1.45513	4.89516	7.21238e-12	7.60984e-11
ZBTB18	protein_coding	11.1375	3.2038	1.79749	4.81054	5.86073e-17	1.81247e-15
NSDHL	protein_coding	21.725	7.00678	1.63246	4.84423	2.11427e-14	3.70268e-13
MAML1	protein_coding;retained_intron	7.26614	3.17584	1.19401	4.9633	1.45729e-08	7.87824e-08
WWP2	protein_coding;nonsense_mediated_decay;processed_transcript;retained_intron	4.80673	1.62659	1.56314	4.86035	2.20317e-13	3.14685e-12
BOK	processed_transcript;protein_coding	16.1598	6.56966	1.29847	4.93084	8.04461e-10	5.60416e-09
LINC00847	lncRNA	7.10872	2.66504	1.41538	4.89715	2.49427e-11	2.3665e-10
ZNF184	protein_coding	13.8291	4.73378	1.54657	4.85926	3.82594e-13	5.18648e-12
GTPBP1	protein_coding;nonsense_mediated_decay;retained_intron;processed_transcript	5.37204	2.60665	1.04324	5.00172	6.69664e-07	2.60111e-06
ZNF559-ZNF177	protein_coding;processed_transcript;nonsense_mediated_decay	10.0784	3.73715	1.43119	4.88576	1.53701e-11	1.51304e-10
SLC25A37	protein_coding;nonsense_mediated_decay;retained_intron;processed_transcript	5.38275	2.5988	1.05046	4.99774	5.63315e-07	2.2153e-06
ADCY9	protein_coding;retained_intron;processed_transcript;nonsense_mediated_decay	4.04397	1.50224	1.4286	4.88157	1.67018e-11	1.63188e-10
MTF1	protein_coding;processed_transcript	5.36689	2.21348	1.27772	4.92239	1.46261e-09	9.66377e-09
RGS12	retained_intron;protein_coding;nonsense_mediated_decay;processed_transcript	3.10517	0.867921	1.83895	4.77499	1.28612e-17	4.67281e-16
GTF3C5	protein_coding;processed_transcript	11.8806	5.78863	1.03728	4.98975	7.75192e-07	2.97038e-06
NUAK1	protein_coding	6.08254	2.55984	1.24857	4.92251	3.32375e-09	2.03656e-08
PUS1	protein_coding;retained_intron	7.43657	3.30381	1.17047	4.94598	2.74867e-08	1.40653e-07
LRRC20	protein_coding	11.7489	5.83124	1.01062	4.99562	1.45368e-06	5.25288e-06
ZBTB24	protein_coding	7.74	3.36578	1.20135	4.93495	1.20916e-08	6.62722e-08
AL355987.2	retained_intron	75.8853	32.0231	1.24466	4.92181	3.70755e-09	2.24988e-08
ATG2A	protein_coding;retained_intron	5.43413	2.51402	1.11201	4.96208	1.24148e-07	5.60245e-07
SETDB1	protein_coding;processed_transcript;retained_intron;nonsense_mediated_decay	5.99935	2.94047	1.02872	4.98843	9.50781e-07	3.5725e-06
TIMM22	protein_coding	13.3636	6.48222	1.04371	4.9825	6.65838e-07	2.59038e-06
RDH13	processed_transcript;nonsense_mediated_decay;protein_coding	4.94338	2.04979	1.26997	4.91273	1.83005e-09	1.18481e-08
TMEM44	protein_coding;retained_intron;processed_transcript;nonsense_mediated_decay	9.31515	3.16733	1.55625	4.83368	2.8256e-13	3.94982e-12
SERTAD3	protein_coding;processed_transcript	22.918	5.5115	2.05585	4.71842	2.73703e-21	2.24226e-19
FXR2	protein_coding;processed_transcript;retained_intron	9.71217	3.46834	1.48549	4.84608	2.82887e-12	3.23299e-11
TSPAN17	protein_coding;retained_intron;nonsense_mediated_decay	8.11193	4.02391	1.01141	4.98564	1.43093e-06	5.17905e-06
THAP3	protein_coding;processed_transcript;nonsense_mediated_decay;retained_intron	10.3844	4.69464	1.1453	4.94217	5.32282e-08	2.58333e-07
FBF1	protein_coding;retained_intron;nonsense_mediated_decay;processed_transcript	6.27589	3.08386	1.02505	4.97887	1.04015e-06	3.87499e-06
BRIX1	retained_intron;protein_coding;processed_transcript	8.96617	4.02883	1.15409	4.93758	4.24074e-08	2.09153e-07
ESS2	protein_coding;nonsense_mediated_decay;retained_intron	7.02681	2.26155	1.63548	4.80373	1.96658e-14	3.46182e-13
DOP1B	protein_coding;processed_transcript;retained_intron	4.66457	2.27288	1.03719	4.97095	7.81083e-07	2.99093e-06
OSBPL5	protein_coding;retained_intron;nonsense_mediated_decay;processed_transcript	5.61036	2.55123	1.13686	4.9325	6.64535e-08	3.15951e-07
RTEL1	protein_coding;nonsense_mediated_decay;processed_transcript;retained_intron	6.5084	3.06378	1.08695	4.9478	2.33934e-07	9.98558e-07
AL136038.4	lncRNA	148.106	54.7089	1.43672	4.84526	1.32477e-11	1.33259e-10
ELF1	protein_coding;nonsense_mediated_decay	9.43249	4.23253	1.15608	4.92529	4.04429e-08	2.00217e-07
ZNF175	protein_coding;retained_intron	5.62867	2.14381	1.39256	4.85075	5.15611e-11	4.54527e-10
LATS1	protein_coding;nonsense_mediated_decay;processed_transcript	4.91133	1.97991	1.31063	4.87308	5.81984e-10	4.15111e-09
ARHGAP17	protein_coding;retained_intron;processed_transcript;nonsense_mediated_decay	4.21094	2.05184	1.03719	4.9565	7.84376e-07	3.00084e-06
TOPORS	protein_coding	10.0843	4.76387	1.08187	4.9406	2.65969e-07	1.12237e-06
ADORA2B	protein_coding;retained_intron	16.3183	5.83349	1.48399	4.82286	3.01254e-12	3.42224e-11
PAXIP1-AS2	lncRNA	4.68714	2.06631	1.18161	4.90822	2.07504e-08	1.08629e-07
ZNF808	nonsense_mediated_decay;protein_coding	8.30255	3.55404	1.22405	4.89395	6.62928e-09	3.81374e-08
ZBTB17	protein_coding;processed_transcript	9.8021	4.14347	1.2422	4.88792	4.02822e-09	2.42462e-08
STRIP1	protein_coding;retained_intron;nonsense_mediated_decay	5.65419	2.04199	1.46928	4.82314	4.81612e-12	5.24723e-11
RNF31	protein_coding;processed_transcript;retained_intron;nonsense_mediated_decay	8.21049	4.0062	1.03519	4.95062	8.24056e-07	3.13926e-06
FAM86C1P	processed_transcript;retained_intron;transcribed_unprocessed_pseudogene	12.2639	3.94147	1.63753	4.7751	1.87512e-14	3.30425e-13
CCDC9	processed_transcript;protein_coding;retained_intron	10.9309	4.70061	1.21744	4.88725	7.96596e-09	4.51714e-08
TSPYL4	protein_coding	10.0495	3.65009	1.46105	4.81833	6.27065e-12	6.6866e-11
PPIL2	retained_intron;protein_coding;nonsense_mediated_decay;processed_transcript	5.38441	1.41821	1.92462	4.70818	5.18988e-19	2.58619e-17
MTR	protein_coding;processed_transcript;nonsense_mediated_decay	3.32837	1.65471	1.0082	4.94611	1.55953e-06	5.60169e-06
ING1	protein_coding	6.75014	3.31177	1.02728	4.93983	9.97728e-07	3.72754e-06
FMN2	protein_coding;processed_transcript	4.24179	2.01326	1.0751	4.92284	3.16101e-07	1.31055e-06
ROR1	protein_coding;processed_transcript	6.10946	2.76856	1.14186	4.90071	5.90676e-08	2.84085e-07
ABRAXAS2	protein_coding	13.8689	6.45623	1.10304	4.91031	1.58433e-07	6.99402e-07
AC010978.1	lncRNA	18.9208	9.13293	1.05079	4.92704	5.70945e-07	2.24323e-06
MON1A	protein_coding;retained_intron;processed_transcript	6.35688	2.97954	1.09319	4.91322	2.0259e-07	8.744e-07
PLXNA3	protein_coding;processed_transcript;retained_intron	3.49771	1.62266	1.108	4.90788	1.39949e-07	6.24929e-07
SIGLEC15	protein_coding;processed_transcript;retained_intron	11.8736	5.6428	1.07323	4.91873	3.314e-07	1.36545e-06
MAP3K21	protein_coding	5.14397	2.32924	1.14298	4.89651	5.74794e-08	2.77386e-07
AC005726.2	lncRNA	26.9869	13.3276	1.0178	4.93439	1.24982e-06	4.57017e-06
TERF2	protein_coding;retained_intron;nonsense_mediated_decay;processed_transcript	7.25577	3.47937	1.06026	4.92033	4.54795e-07	1.81918e-06
HYAL2	protein_coding;retained_intron	9.2438	3.78859	1.28677	4.85062	1.16897e-09	7.87769e-09
LARS2	protein_coding;nonsense_mediated_decay;processed_transcript;retained_intron	3.29238	1.61195	1.03029	4.929	9.32046e-07	3.5114e-06
PODXL2	protein_coding	18.7781	8.33035	1.17256	4.88375	2.66351e-08	1.36582e-07
BAHCC1	protein_coding;processed_transcript;TEC;retained_intron	3.02872	0.949718	1.67306	4.74696	5.57064e-15	1.11015e-13
NCK1	protein_coding;retained_intron	7.40248	3.20934	1.20569	4.87176	1.10343e-08	6.09678e-08
SPATA13	protein_coding;retained_intron;processed_transcript	3.60213	1.15984	1.63485	4.75354	2.09412e-14	3.67118e-13
TMEM140	protein_coding;processed_transcript	17.6104	7.23588	1.28314	4.84694	1.29887e-09	8.6693e-09
AL390719.1	processed_transcript;transcribed_unprocessed_pseudogene	18.4897	7.69011	1.2656	4.85205	2.12912e-09	1.3583e-08
FAM20C	protein_coding;processed_transcript;retained_intron	8.0523	2.38239	1.7569	4.72362	2.83687e-16	7.3802e-15
AC136469.2	TEC	39.5405	7.1197	2.47328	4.58772	1.08973e-28	2.50933e-26
FAM155A	protein_coding	4.38441	1.15331	1.9265	4.68403	4.96521e-19	2.50317e-17
UHRF1	protein_coding	7.8661	2.98439	1.39815	4.80526	4.46278e-11	3.994e-10
MAST4	protein_coding;processed_transcript;retained_intron;nonsense_mediated_decay	2.75782	0.966097	1.51322	4.77467	1.21222e-12	1.48285e-11
EXOC8	protein_coding	7.92237	2.2179	1.83665	4.69552	1.52595e-17	5.42843e-16
NLGN2	protein_coding;processed_transcript	7.06203	2.76636	1.35204	4.81455	1.77973e-10	1.41185e-09
GBF1	protein_coding;processed_transcript	5.95854	2.62366	1.18333	4.85621	2.02358e-08	1.06163e-07
RRP8	protein_coding;retained_intron;nonsense_mediated_decay	5.80271	2.78799	1.05746	4.89569	4.90624e-07	1.95105e-06
ACBD3-AS1	lncRNA	75.0323	35.0622	1.09755	4.8822	1.83586e-07	7.99871e-07
ZNF70	protein_coding	5.78068	2.22908	1.37473	4.79908	9.10789e-11	7.69452e-10
BRINP2	protein_coding;processed_transcript	8.92826	2.29876	1.95742	4.65945	1.5262e-19	8.5267e-18
RTKN	protein_coding;retained_intron;processed_transcript	7.72484	3.21183	1.26606	4.82935	2.1242e-09	1.35567e-08
NR2F6	protein_coding	14.9735	5.83833	1.35873	4.80178	1.46856e-10	1.18711e-09
WDR53	protein_coding	22.2877	8.03905	1.47108	4.77063	4.70649e-12	5.13435e-11
LRRC45	protein_coding;processed_transcript;retained_intron;nonsense_mediated_decay	11.1008	4.65583	1.2535	4.82931	3.0206e-09	1.86354e-08
SAC3D1	protein_coding;processed_transcript	22.5437	7.90696	1.51146	4.75637	1.30018e-12	1.58251e-11
GMEB1	protein_coding;processed_transcript	6.17912	3.01713	1.03419	4.89427	8.58481e-07	3.25657e-06
VARS2	protein_coding;processed_transcript;retained_intron	6.163	2.79971	1.13831	4.85909	6.57558e-08	3.1312e-07
CWC25	protein_coding;nonsense_mediated_decay;retained_intron;processed_transcript	10.7137	4.91845	1.12313	4.86185	9.69293e-08	4.46761e-07
APEX2	protein_coding;processed_transcript	12.2712	5.55435	1.14354	4.8535	5.75666e-08	2.77722e-07
TFAP4	retained_intron;protein_coding;nonsense_mediated_decay	5.04147	2.44949	1.04133	4.8829	7.26528e-07	2.79901e-06
ZNF436	protein_coding	8.2793	3.34727	1.30647	4.80049	6.80887e-10	4.80427e-09
NFS1	protein_coding;processed_transcript;retained_intron;nonsense_mediated_decay	6.57385	2.61095	1.33211	4.79209	3.24363e-10	2.42631e-09
KIF20A	protein_coding;retained_intron;nonsense_mediated_decay	10.2647	3.39487	1.59618	4.72018	8.06484e-14	1.25732e-12
OSR1	protein_coding;retained_intron;processed_transcript	7.48073	3.1292	1.25733	4.80986	2.73865e-09	1.7094e-08
AC008403.1	protein_coding	89.0341	41.1884	1.11208	4.85226	1.28783e-07	5.79778e-07
ANKZF1	retained_intron;protein_coding;nonsense_mediated_decay	6.45077	2.51592	1.35832	4.7765	1.50758e-10	1.21634e-09
AC099518.3	lncRNA	43.2171	17.5727	1.29821	4.78885	8.68833e-10	6.00605e-09
KCNB1	processed_transcript;protein_coding;nonsense_mediated_decay	2.21354	0.626603	1.82064	4.65675	2.89944e-17	9.66858e-16
GOLGA2P10	processed_transcript;transcribed_unprocessed_pseudogene	22.3146	8.50125	1.39218	4.762	5.49245e-11	4.81146e-10
SLC24A1	retained_intron;processed_transcript;protein_coding	4.29903	1.28744	1.73941	4.66824	5.64664e-16	1.36869e-14
PROKR1	protein_coding	9.09813	2.19676	2.05007	4.60096	4.07596e-21	3.21548e-19
PDRG1	protein_coding	19.9304	8.29063	1.26536	4.78963	2.20797e-09	1.40597e-08
SLC25A53	protein_coding;processed_transcript	5.7087	2.49838	1.19212	4.81031	1.63149e-08	8.70401e-08
CRTC1	protein_coding	5.5824	2.1626	1.36806	4.75563	1.14093e-10	9.4514e-10
HID1	protein_coding;retained_intron;nonsense_mediated_decay;processed_transcript	6.26253	2.84942	1.13603	4.82144	7.07405e-08	3.34839e-07
FAM220A	protein_coding;processed_transcript	16.2177	7.79069	1.0577	4.84629	4.95617e-07	1.9686e-06
AC009412.1	protein_coding	17.5444	8.43199	1.05702	4.84583	5.03911e-07	1.99829e-06
RANBP6	protein_coding	8.41503	4.04363	1.05728	4.84303	5.01288e-07	1.98974e-06
FBXL19	protein_coding	7.93445	2.71039	1.54956	4.69933	3.89635e-13	5.26935e-12
SLC10A3	protein_coding	17.1657	6.63979	1.37026	4.7437	1.0755e-10	8.95291e-10
FBXL14	protein_coding;processed_transcript	14.2676	4.85691	1.55456	4.69466	3.31458e-13	4.56362e-12
AC020611.2	lncRNA	57.3383	25.4576	1.17135	4.79806	2.84661e-08	1.45315e-07
ZCCHC14	protein_coding;nonsense_mediated_decay;retained_intron	4.59066	1.43107	1.68152	4.65817	4.48262e-15	9.08249e-14
POLR3B	protein_coding;processed_transcript	8.05006	3.84028	1.06775	4.82714	3.90718e-07	1.58407e-06
ACAD9	processed_transcript;nonsense_mediated_decay;protein_coding;retained_intron	8.86487	3.53378	1.32683	4.7479	3.8774e-10	2.86145e-09
NOS1	protein_coding;processed_transcript	2.92289	1.32708	1.1391	4.80252	6.58519e-08	3.1344e-07
PLK1	retained_intron;nonsense_mediated_decay;protein_coding;processed_transcript	8.02393	3.31448	1.27547	4.75646	1.68789e-09	1.1024e-08
CEBPB-AS1	lncRNA	14.4076	5.11242	1.49468	4.69447	2.33533e-12	2.70891e-11
PCED1B	protein_coding	14.5704	6.5444	1.15466	4.79082	4.42193e-08	2.17272e-07
FZR1	protein_coding;retained_intron;nonsense_mediated_decay	5.85858	1.89251	1.63017	4.66016	2.66355e-14	4.57991e-13
GGNBP2	protein_coding;retained_intron	3.92733	1.82342	1.10686	4.80459	1.49452e-07	6.63711e-07
OXLD1	protein_coding;retained_intron;processed_transcript;nonsense_mediated_decay	23.7951	11.58	1.03899	4.82474	7.82506e-07	2.99571e-06
ADRA1D	protein_coding;processed_transcript	12.6738	3.56946	1.82797	4.61183	2.3179e-17	7.91524e-16
ZNF432	protein_coding;processed_transcript	6.35308	1.79557	1.82292	4.61132	2.80093e-17	9.37678e-16
CCDC103	protein_coding	9.75899	3.63335	1.42537	4.70755	2.05498e-11	1.97389e-10
AC025165.3	nonsense_mediated_decay;processed_transcript;protein_coding	15.1077	7.2274	1.06369	4.81328	4.33279e-07	1.74088e-06
CCDC80	protein_coding;processed_transcript	2.89475	1.1319	1.35463	4.72004	1.73776e-10	1.38184e-09
CCNT2	nonsense_mediated_decay;protein_coding;retained_intron	4.16502	1.97126	1.07916	4.8023	2.97909e-07	1.24299e-06
PPRC1	protein_coding;processed_transcript	6.19847	2.3568	1.39502	4.70747	5.20824e-11	4.58648e-10
GPR39	protein_coding;processed_transcript	11.8785	4.62073	1.36209	4.71541	1.39578e-10	1.13366e-09
USP42	protein_coding;nonsense_mediated_decay;retained_intron	5.33099	1.42937	1.89892	4.58252	1.63286e-18	7.36082e-17
ABHD8	protein_coding	17.4238	8.21472	1.08473	4.79471	2.60375e-07	1.10176e-06
RPAP1	retained_intron;protein_coding;nonsense_mediated_decay;processed_transcript	5.34461	2.34991	1.18543	4.76289	1.99026e-08	1.04512e-07
H2BC8	protein_coding	24.4974	12.22	1.00334	4.81767	1.81223e-06	6.42315e-06
MAPK7	protein_coding;processed_transcript;retained_intron;nonsense_mediated_decay	7.22994	2.007	1.84884	4.58806	1.08896e-17	4.06036e-16
TMEM179B	protein_coding;retained_intron	24.9617	8.0908	1.62528	4.63842	3.21021e-14	5.46099e-13
PHLPP1	protein_coding;processed_transcript	4.14788	1.44906	1.51718	4.66548	1.15403e-12	1.41575e-11
CHST15	protein_coding;processed_transcript	5.72757	2.37607	1.26929	4.73091	2.0354e-09	1.30584e-08
RIPK4	protein_coding	9.31941	3.98587	1.22529	4.74201	6.85788e-09	3.9333e-08
LRFN4	processed_transcript;protein_coding	12.122	2.74812	2.14098	4.52421	1.09225e-22	1.12799e-20
CTBP1-DT	lncRNA	4.78292	1.50209	1.67084	4.62208	6.74231e-15	1.31753e-13
GPR161	protein_coding;retained_intron;processed_transcript	3.32585	1.25972	1.40056	4.68822	4.45458e-11	3.99086e-10
LENG8	protein_coding;retained_intron	5.75544	2.70983	1.08668	4.77723	2.49726e-07	1.06092e-06
HPS4	processed_transcript;protein_coding;nonsense_mediated_decay;retained_intron	3.2717	1.1525	1.5052	4.65661	1.71167e-12	2.04537e-11
TTC4	protein_coding;retained_intron;processed_transcript	10.6708	3.41899	1.64194	4.62195	1.83835e-14	3.24617e-13
LINC02693	lncRNA	2.15604	0.902797	1.25586	4.72498	2.97412e-09	1.8402e-08
JADE1	protein_coding;nonsense_mediated_decay	4.11042	1.68496	1.28651	4.71558	1.2606e-09	8.43992e-09
ZNF550	protein_coding;nonsense_mediated_decay;retained_intron	7.31065	3.43093	1.09136	4.77409	2.22639e-07	9.54167e-07
EFNB2	protein_coding;processed_transcript	7.42435	2.79431	1.4097	4.67913	3.38868e-11	3.11116e-10
CELSR1	protein_coding;retained_intron	2.30681	0.992861	1.21618	4.72871	8.84489e-09	4.97251e-08
SDC3	protein_coding;processed_transcript	5.23285	1.89081	1.46852	4.65604	5.52211e-12	5.9744e-11
THAP11	protein_coding	19.7036	5.77028	1.77165	4.58179	1.91766e-16	5.22831e-15
EIF2B4	protein_coding;retained_intron;nonsense_mediated_decay	6.93566	2.4088	1.52564	4.63619	8.96425e-13	1.12317e-11
ZNF618	protein_coding;processed_transcript	3.53098	1.01167	1.80323	4.56308	6.14249e-17	1.89273e-15
NHSL1	protein_coding;retained_intron;processed_transcript	4.19189	1.23696	1.76071	4.57164	2.88722e-16	7.47694e-15
TAB1	retained_intron;protein_coding;processed_transcript	8.28901	3.7932	1.12773	4.74076	9.0288e-08	4.183e-07
ZSCAN32	protein_coding;retained_intron;nonsense_mediated_decay	8.23779	2.69441	1.61221	4.60567	5.16052e-14	8.41485e-13
CCDC102A	protein_coding;retained_intron	14.354	5.49742	1.38456	4.66486	7.3413e-11	6.28306e-10
FNTB	protein_coding;processed_transcript;retained_intron	9.67595	4.6631	1.05307	4.75971	5.70667e-07	2.24266e-06
MED26	retained_intron;protein_coding	6.85084	1.62586	2.07495	4.50076	1.72336e-21	1.47568e-19
Z83844.1	nonsense_mediated_decay	7.42827	3.5981	1.04575	4.75896	6.80505e-07	2.63901e-06
ZRSR2	protein_coding;processed_transcript	17.4744	6.27764	1.47687	4.62727	4.32824e-12	4.74908e-11
IFIT5	protein_coding	9.00675	3.94125	1.1923	4.70743	1.69868e-08	9.02854e-08
AC027796.3	nonsense_mediated_decay	7.62198	2.15906	1.81966	4.54215	3.42439e-17	1.11999e-15
NAXD	protein_coding;processed_transcript	12.7162	4.47193	1.50762	4.61563	1.63315e-12	1.95703e-11
TMEM203	protein_coding	23.0995	8.54126	1.43527	4.63445	1.58815e-11	1.55708e-10
KBTBD11-OT1	nonsense_mediated_decay	4.52857	1.96743	1.20269	4.69362	1.2944e-08	7.06262e-08
TSFM	protein_coding;nonsense_mediated_decay;processed_transcript	11.2118	5.29361	1.08265	4.72963	2.80706e-07	1.17669e-06
MAP2K4	nonsense_mediated_decay;protein_coding;processed_transcript;retained_intron	6.29552	2.94058	1.09818	4.72274	1.91542e-07	8.30925e-07
FAM83H	protein_coding;nonsense_mediated_decay	5.77342	1.96459	1.55512	4.59182	3.53401e-13	4.82916e-12
ZBED5	processed_transcript;protein_coding	3.97659	1.85223	1.10222	4.72	1.73349e-07	7.58763e-07
TIAM2	protein_coding;processed_transcript;nonsense_mediated_decay;retained_intron	3.11348	1.52899	1.02591	4.74457	1.09516e-06	4.05421e-06
NCAPH	protein_coding;retained_intron	5.46627	2.66468	1.03655	4.73595	8.53993e-07	3.24243e-06
CEP131	protein_coding;processed_transcript	9.00551	3.03919	1.56704	4.58099	2.40316e-13	3.40965e-12
MOB2	retained_intron;protein_coding;processed_transcript	7.84354	3.17566	1.30439	4.6488	7.84546e-10	5.48571e-09
VAV2	protein_coding;processed_transcript	6.274	3.04238	1.04414	4.72832	7.14613e-07	2.75997e-06
PLEKHA6	protein_coding;processed_transcript	3.68874	1.10384	1.7405	4.53548	6.22983e-16	1.49136e-14
ZNF517	nonsense_mediated_decay;protein_coding;processed_transcript;retained_intron	6.70574	1.97429	1.76396	4.52916	2.68811e-16	7.03617e-15
GFOD2	protein_coding;retained_intron;nonsense_mediated_decay	4.13845	1.71412	1.27157	4.65459	1.98671e-09	1.27827e-08
TMEM250	protein_coding;nonsense_mediated_decay	10.4282	4.39284	1.24721	4.66099	3.90616e-09	2.35864e-08
KIF13B	protein_coding;nonsense_mediated_decay;retained_intron	3.19525	1.29763	1.29999	4.64439	8.92175e-10	6.15493e-09
POLE	retained_intron;protein_coding;nonsense_mediated_decay;processed_transcript	2.11452	0.853545	1.30873	4.64164	6.9533e-10	4.90009e-09
SHPK	protein_coding	9.3676	2.58073	1.85979	4.50362	7.98736e-18	3.06542e-16
TYSND1	processed_transcript;protein_coding	7.67633	3.39479	1.17704	4.67931	2.57949e-08	1.32633e-07
SKIV2L	processed_transcript;retained_intron;nonsense_mediated_decay;protein_coding	6.42149	3.01358	1.09138	4.70599	2.28241e-07	9.75966e-07
KLC4	nonsense_mediated_decay;protein_coding;retained_intron	5.52217	2.331	1.24423	4.65766	4.24808e-09	2.54437e-08
CHST14	protein_coding	16.2783	6.80076	1.25912	4.65204	2.81837e-09	1.75338e-08
SNIP1	protein_coding;retained_intron;nonsense_mediated_decay	6.18765	2.3407	1.40238	4.61052	4.43263e-11	3.97746e-10
ZSWIM4	protein_coding	7.48514	3.36111	1.15504	4.67813	4.59e-08	2.24687e-07
MROH7-TTC4	nonsense_mediated_decay;retained_intron	4.96536	1.59358	1.63954	4.54239	2.15003e-14	3.76145e-13
CRTC3	protein_coding;processed_transcript;retained_intron	3.2509	1.56395	1.0556	4.70479	5.47426e-07	2.15979e-06
RBM12B	protein_coding;processed_transcript	4.61482	2.22049	1.05535	4.70462	5.50764e-07	2.17101e-06
CLSPN	protein_coding;processed_transcript;retained_intron	3.66295	1.47954	1.30779	4.62676	7.20361e-10	5.06601e-09
ZNF324	protein_coding	6.19397	1.44357	2.10109	4.43877	6.54452e-22	6.0608e-20
TRIM32	protein_coding	9.28112	2.78591	1.73605	4.51468	7.4735e-16	1.76383e-14
PPFIA3	protein_coding;nonsense_mediated_decay;retained_intron	5.56834	2.39409	1.21772	4.65012	8.8094e-09	4.9542e-08
CSTF1	retained_intron;protein_coding;processed_transcript;nonsense_mediated_decay	7.30304	3.36641	1.11724	4.67866	1.20832e-07	5.46292e-07
EMSY	retained_intron;protein_coding;processed_transcript	2.97016	1.34004	1.14821	4.66875	5.50062e-08	2.66356e-07
IFIT2	protein_coding	8.58146	4.18666	1.03538	4.7031	8.88029e-07	3.35968e-06
ZNF646	protein_coding	4.03041	1.16027	1.79636	4.48954	8.61636e-17	2.58037e-15
CCDC186	protein_coding;processed_transcript;retained_intron	3.8616	1.89453	1.02731	4.69769	1.07631e-06	3.99135e-06
CEP85	protein_coding;processed_transcript	6.74778	3.12117	1.11228	4.66839	1.37502e-07	6.14806e-07
LINC00511	lncRNA;retained_intron	1.2552	0.345175	1.8624	4.47136	7.54223e-18	2.91428e-16
CABIN1	protein_coding;retained_intron;processed_transcript	3.68314	1.2403	1.57016	4.53357	2.2575e-13	3.21906e-12
ZCCHC3	protein_coding	12.56	4.43567	1.50153	4.55055	2.08988e-12	2.4509e-11
MRTFA	protein_coding;retained_intron;processed_transcript	4.49756	1.50909	1.57538	4.52795	1.90747e-13	2.76624e-12
HEIH	lncRNA	15.6316	7.49744	1.05995	4.67467	4.98314e-07	1.97886e-06
CAD	protein_coding;retained_intron;processed_transcript	4.08168	1.54432	1.40212	4.57268	4.58319e-11	4.08033e-10
BIN3	protein_coding;retained_intron;processed_transcript;nonsense_mediated_decay	6.78378	2.49866	1.44086	4.56221	1.40521e-11	1.40357e-10
ADRB2	protein_coding	10.0056	3.27786	1.6099	4.51839	6.04107e-14	9.67479e-13
PKD1	protein_coding;retained_intron;nonsense_mediated_decay;processed_transcript	1.85806	0.82915	1.16404	4.64064	3.6925e-08	1.84463e-07
ZNF335	protein_coding;processed_transcript	4.56102	1.93332	1.23821	4.61726	5.11931e-09	3.02158e-08
KLHL36	protein_coding;retained_intron	3.43454	1.17869	1.54285	4.53206	5.56162e-13	7.29562e-12
JRKL	processed_transcript;protein_coding	9.00924	2.73687	1.71878	4.48914	1.42335e-15	3.1955e-14
TOMM40L	protein_coding;processed_transcript	10.4234	4.14465	1.33043	4.58597	3.8338e-10	2.83418e-09
IMP3	protein_coding;processed_transcript	13.357	6.03112	1.14704	4.63847	5.7443e-08	2.77367e-07
TESK1	protein_coding;processed_transcript	10.24	3.89879	1.39305	4.5647	6.06562e-11	5.25728e-10
TIGD5	protein_coding	6.33018	1.89537	1.73966	4.47486	6.86102e-16	1.6283e-14
PCDHAC2	protein_coding;retained_intron;processed_transcript	5.54023	2.20735	1.32757	4.57987	4.18253e-10	3.07199e-09
FBXO30	protein_coding	3.76646	1.83783	1.03516	4.66685	9.04063e-07	3.41504e-06
KIF7	processed_transcript;protein_coding;nonsense_mediated_decay	6.78765	1.96639	1.78726	4.46025	1.24543e-16	3.57878e-15
ZNF133	protein_coding;nonsense_mediated_decay;processed_transcript	6.26255	2.54213	1.30065	4.58085	9.08008e-10	6.24918e-09
NR3C2	protein_coding;nonsense_mediated_decay;processed_transcript;retained_intron	5.14128	2.52154	1.02778	4.6641	1.07709e-06	3.99253e-06
MAP3K10	protein_coding;processed_transcript;nonsense_mediated_decay;retained_intron	6.94507	2.75613	1.33328	4.56897	3.5656e-10	2.65318e-09
PCDHA12	protein_coding;nonsense_mediated_decay	6.11389	2.77341	1.14038	4.62432	6.86108e-08	3.25572e-07
KIF2C	protein_coding;processed_transcript	9.28323	3.29891	1.49256	4.52264	2.8473e-12	3.25187e-11
AL160408.2	lncRNA	48.8232	16.2852	1.58391	4.49887	1.47317e-13	2.17907e-12
CKAP2L	protein_coding;nonsense_mediated_decay;retained_intron;processed_transcript	6.18891	2.23407	1.46993	4.52727	5.8114e-12	6.24377e-11
ZNF839	protein_coding;nonsense_mediated_decay;retained_intron;processed_transcript	6.04614	2.50417	1.27162	4.58148	2.06484e-09	1.32224e-08
MRPL28	protein_coding;retained_intron	11.0644	5.20959	1.08664	4.63707	2.63618e-07	1.11335e-06
MYCBP2-AS1	lncRNA	8.25174	3.48144	1.24495	4.58618	4.32305e-09	2.58564e-08
PTGER4	protein_coding;processed_transcript	9.50574	3.14834	1.59412	4.49011	1.05546e-13	1.61012e-12
RCC1L	protein_coding;retained_intron	8.02142	3.58312	1.16259	4.60811	3.89229e-08	1.93197e-07
USP31	protein_coding	2.79934	1.38209	1.01818	4.65324	1.35364e-06	4.91708e-06
RAB40C	protein_coding;nonsense_mediated_decay;retained_intron	8.03517	2.102	1.93444	4.40954	5.23959e-19	2.59542e-17
AC007390.1	lncRNA	8.83434	3.54628	1.31675	4.5599	5.79085e-10	4.13216e-09
RASAL2	protein_coding;processed_transcript;retained_intron	2.0881	0.855371	1.28751	4.5675	1.32999e-09	8.8597e-09
ARHGEF10	protein_coding;processed_transcript;retained_intron	3.09485	1.34541	1.20177	4.59176	1.39358e-08	7.56259e-08
ZFHX2	protein_coding;processed_transcript	3.26902	0.877024	1.89805	4.41188	2.11267e-18	9.23073e-17
TFIP11	protein_coding;retained_intron;processed_transcript	6.1547	2.37269	1.3751	4.53751	1.05934e-10	8.83558e-10
AC025918.1	lncRNA	87.3232	19.043	2.19695	4.35249	2.71774e-23	3.15036e-21
FAM13A	protein_coding;retained_intron;processed_transcript;nonsense_mediated_decay	2.53036	0.867561	1.54422	4.4919	5.50511e-13	7.24938e-12
ZNF625-ZNF20	nonsense_mediated_decay	9.1756	4.40583	1.05834	4.62943	5.26876e-07	2.08402e-06
MYH14	protein_coding;nonsense_mediated_decay;retained_intron	3.21064	1.21358	1.40351	4.52629	4.53736e-11	4.04164e-10
EMILIN2	protein_coding;processed_transcript;retained_intron	5.14554	2.16193	1.25094	4.56557	3.70557e-09	2.24948e-08
CLK3	processed_transcript;protein_coding;nonsense_mediated_decay;retained_intron	1.62796	0.777385	1.06632	4.62212	4.35709e-07	1.74939e-06
AC019068.1	lncRNA	29.8097	12.2332	1.28491	4.55356	1.44298e-09	9.54891e-09
FAM86JP	processed_transcript;transcribed_unprocessed_pseudogene	13.1852	3.89607	1.75872	4.43071	3.6367e-16	9.19428e-15
TUFT1	protein_coding;retained_intron	8.55987	3.51069	1.28577	4.55146	1.41012e-09	9.34048e-09
DHX33	protein_coding;retained_intron;nonsense_mediated_decay	5.72261	2.61702	1.12869	4.59576	9.36225e-08	4.3269e-07
LRRC41	protein_coding;nonsense_mediated_decay;processed_transcript	3.84731	1.87488	1.03701	4.62422	8.78699e-07	3.32734e-06
DHX37	retained_intron;protein_coding	4.99438	1.89993	1.39429	4.51668	6.03996e-11	5.2377e-10
KLHL21	protein_coding	4.79343	1.72808	1.47181	4.49507	5.61707e-12	6.06174e-11
TNFAIP1	protein_coding;processed_transcript	8.50121	4.2246	1.00881	4.63135	1.69592e-06	6.0356e-06
TMCO4	protein_coding;processed_transcript	8.1507	3.27937	1.31344	4.5369	6.46082e-10	4.57764e-09
AC024560.5	lncRNA	4.95524	2.46068	1.00985	4.62755	1.65763e-06	5.9154e-06
AC008522.1	lncRNA	11.3287	4.22262	1.42369	4.50099	2.49621e-11	2.36703e-10
KRBA2	protein_coding	8.90877	3.68903	1.27192	4.54301	2.09245e-09	1.33741e-08
AL035448.1	lncRNA	17.9633	5.65352	1.66773	4.43778	9.02552e-15	1.69752e-13
SNX29	protein_coding;nonsense_mediated_decay;retained_intron;processed_transcript	2.90825	1.0713	1.44071	4.49375	1.48532e-11	1.47322e-10
PSD4	processed_transcript;protein_coding;retained_intron;nonsense_mediated_decay	2.44414	1.01854	1.26276	4.54328	2.70234e-09	1.69107e-08
ZNF440	protein_coding;retained_intron	5.08942	1.87184	1.44296	4.49235	1.38673e-11	1.38696e-10
NIF3L1	protein_coding	16.4726	8.16655	1.01222	4.62011	1.57306e-06	5.64315e-06
ZNF136	protein_coding;retained_intron	5.88123	1.7755	1.72778	4.41999	1.11582e-15	2.55902e-14
WBP4	protein_coding	13.7249	5.90481	1.21677	4.55341	9.49223e-09	5.28933e-08
ANO8	nonsense_mediated_decay;protein_coding;retained_intron	6.54846	3.16501	1.0489	4.60571	6.66807e-07	2.59356e-06
JRK	protein_coding;processed_transcript	2.91607	1.18623	1.29758	4.52838	1.02248e-09	6.96365e-09
AC025259.1	lncRNA	50.6099	22.585	1.164	4.56806	3.823e-08	1.9009e-07
PCDHA11	protein_coding	5.20733	2.23266	1.22172	4.55033	8.31527e-09	4.69335e-08
ZNF26	processed_transcript;protein_coding;retained_intron	1.569	0.740918	1.08241	4.59306	2.9771e-07	1.24246e-06
MVP	protein_coding;nonsense_mediated_decay;retained_intron;processed_transcript	5.32519	2.12738	1.32368	4.51905	4.861e-10	3.51719e-09
LZTR1	nonsense_mediated_decay;retained_intron;protein_coding;processed_transcript	3.76915	1.4237	1.40452	4.49603	4.49662e-11	4.01796e-10
ZNF703	protein_coding	9.84535	4.15199	1.24558	4.53923	4.35947e-09	2.6065e-08
DMWD	protein_coding;processed_transcript;retained_intron	5.7191	2.80331	1.02861	4.6048	1.07874e-06	3.99776e-06
MEX3D	protein_coding	11.4359	5.31577	1.10517	4.57966	1.70464e-07	7.47673e-07
POLG	protein_coding;nonsense_mediated_decay;processed_transcript;retained_intron	4.23254	2.00268	1.07954	4.58753	3.20092e-07	1.32484e-06
MED16	protein_coding;nonsense_mediated_decay	7.71245	3.00947	1.35761	4.50332	1.82204e-10	1.44139e-09
RXRA	retained_intron;protein_coding;processed_transcript	2.69267	1.1432	1.2359	4.53644	5.69451e-09	3.32651e-08
APBB1	protein_coding;processed_transcript;non_stop_decay;retained_intron	6.18034	2.43516	1.3436	4.5005	2.75534e-10	2.08671e-09
MAPK8IP3	protein_coding;retained_intron;processed_transcript;nonsense_mediated_decay	3.13114	1.25939	1.31389	4.50782	6.49254e-10	4.59439e-09
FAM98A	protein_coding;retained_intron;processed_transcript	6.5763	3.04606	1.11028	4.56725	1.5084e-07	6.69005e-07
EPHB2	protein_coding;processed_transcript	2.57536	1.15626	1.15525	4.54808	4.84334e-08	2.36477e-07
RNF213-AS1	lncRNA	4.88736	1.78213	1.45537	4.45965	9.67011e-12	9.9504e-11
ARHGEF7	processed_transcript;protein_coding;nonsense_mediated_decay	2.73026	1.11776	1.28836	4.50373	1.34826e-09	8.96737e-09
AC091804.1	processed_pseudogene	56.5372	12.773	2.14595	4.30069	2.39832e-22	2.34994e-20
AP001021.1	lncRNA	8.68975	3.25199	1.41792	4.45875	3.07438e-11	2.85335e-10
URB1	protein_coding;retained_intron;processed_transcript	2.78873	1.20388	1.21186	4.51693	1.10467e-08	6.10164e-08
GSPT2	protein_coding	11.4333	3.69975	1.62765	4.40386	3.70088e-14	6.21924e-13
ERLIN1	protein_coding	9.1338	3.66896	1.31577	4.48492	6.24055e-10	4.43079e-09
IFFO2	protein_coding	5.14956	2.35037	1.1315	4.53682	8.95037e-08	4.15231e-07
AL358113.1	nonsense_mediated_decay;protein_coding	3.6508	1.40965	1.3728	4.4656	1.19207e-10	9.82718e-10
AC141586.1	processed_transcript;transcribed_unprocessed_pseudogene	11.5575	3.26517	1.82349	4.35348	3.76064e-17	1.21137e-15
MARCHF9	protein_coding;retained_intron	7.92099	2.49264	1.6679	4.38537	9.48849e-15	1.77675e-13
NOP2	protein_coding;processed_transcript;retained_intron;nonsense_mediated_decay	6.74204	3.12859	1.10762	4.53435	1.63537e-07	7.20072e-07
GPATCH3	protein_coding	14.1712	4.91473	1.52769	4.41219	1.01156e-12	1.25549e-11
PTOV1-AS1	lncRNA	7.47931	2.28024	1.71361	4.36188	1.97202e-15	4.33492e-14
AC004900.1	lncRNA	37.7392	17.4555	1.11233	4.52368	1.46053e-07	6.49971e-07
TJP2	protein_coding;retained_intron;processed_transcript;nonsense_mediated_decay	2.0575	0.768925	1.4199	4.43218	2.95266e-11	2.75237e-10
ZSCAN25	retained_intron;protein_coding;nonsense_mediated_decay;processed_transcript	4.41693	1.59606	1.46844	4.4181	6.6455e-12	7.05102e-11
SEMA3A	protein_coding;processed_transcript	3.38264	1.58096	1.09729	4.52479	2.12271e-07	9.13733e-07
HPS6	protein_coding	11.6427	2.85615	2.02713	4.28858	2.72555e-20	1.86519e-18
CCDC22	protein_coding;processed_transcript	12.4687	5.46631	1.18961	4.49339	2.02495e-08	1.06202e-07
PMPCA	retained_intron;protein_coding;processed_transcript	4.79226	1.79008	1.4206	4.42639	2.903e-11	2.71201e-10
C19orf44	protein_coding;nonsense_mediated_decay	7.20024	2.0441	1.81646	4.32944	5.0323e-17	1.58145e-15
DNAJC17	protein_coding;retained_intron;nonsense_mediated_decay;processed_transcript	5.54229	2.30538	1.26541	4.46775	2.62285e-09	1.64616e-08
CLUH	protein_coding;retained_intron	4.5197	1.61521	1.48442	4.4069	4.05592e-12	4.48203e-11
ZNF606	protein_coding;nonsense_mediated_decay;processed_transcript;retained_intron	4.0846	1.36922	1.57675	4.38332	2.0848e-13	2.99789e-12
CENPT	retained_intron;protein_coding;nonsense_mediated_decay;processed_transcript	5.48514	2.11601	1.3741	4.4301	1.17588e-10	9.71256e-10
GATB	protein_coding;retained_intron;nonsense_mediated_decay;processed_transcript	2.64371	1.23803	1.09446	4.51275	2.28882e-07	9.78463e-07
ZNF543	protein_coding	8.35907	3.7173	1.16903	4.48045	3.50023e-08	1.7563e-07
FOXRED1	processed_transcript;protein_coding;retained_intron;nonsense_mediated_decay	5.44177	2.51297	1.11463	4.49447	1.39716e-07	6.24215e-07
ZBED6CL	protein_coding;processed_transcript	5.93099	1.74777	1.76264	4.31653	3.62958e-16	9.18991e-15
KCTD5	protein_coding;processed_transcript	9.0896	4.52322	1.00682	4.52293	1.84538e-06	6.53206e-06
EXOSC6	protein_coding	5.93649	2.2627	1.39148	4.40684	7.11555e-11	6.09904e-10
PSKH1	protein_coding;processed_transcript	7.66986	3.65953	1.06749	4.50202	4.44444e-07	1.78038e-06
AC109322.1	lncRNA	24.21	11.5099	1.07267	4.49921	3.92477e-07	1.58969e-06
BYSL	protein_coding;retained_intron;nonsense_mediated_decay	15.7732	6.30199	1.32352	4.42121	5.20478e-10	3.74059e-09
ARHGAP26	protein_coding;processed_transcript;retained_intron;nonsense_mediated_decay	1.77676	0.739037	1.26547	4.43476	2.67128e-09	1.6741e-08
FAM86C2P	processed_transcript;transcribed_unprocessed_pseudogene	8.95396	2.94125	1.606	4.34225	8.19249e-14	1.27605e-12
ZNF649	protein_coding;retained_intron	6.96821	1.99251	1.80608	4.28989	7.76778e-17	2.34271e-15
ACAD8	nonsense_mediated_decay;retained_intron;protein_coding;processed_transcript	4.25802	2.0107	1.08243	4.48285	3.11641e-07	1.29395e-06
ELFN2	lncRNA	2.81657	0.978602	1.52505	4.35534	1.16008e-12	1.42214e-11
MTERF4	processed_transcript;retained_intron;nonsense_mediated_decay;protein_coding	3.04921	1.12145	1.44299	4.37651	1.51833e-11	1.49898e-10
TNFAIP8L1	protein_coding;processed_transcript	4.53017	1.83232	1.30582	4.4101	8.71012e-10	6.01868e-09
NOL12	processed_transcript;nonsense_mediated_decay;protein_coding;retained_intron	8.42256	4.2093	1.00063	4.50423	2.14165e-06	7.47974e-06
BAHD1	protein_coding;retained_intron	5.53887	1.97487	1.48775	4.3589	3.80615e-12	4.2252e-11
MYD88	protein_coding;retained_intron;processed_transcript	7.5585	3.46753	1.12413	4.46156	1.11716e-07	5.0954e-07
CLCN7	retained_intron;protein_coding;processed_transcript	3.95125	1.96893	1.00485	4.49848	1.94847e-06	6.86556e-06
AC079601.1	lncRNA	10.792	3.5668	1.59716	4.32823	1.11753e-13	1.7002e-12
RIN3	protein_coding;nonsense_mediated_decay;retained_intron;processed_transcript	3.46818	1.55004	1.16182	4.44698	4.2941e-08	2.11601e-07
MRTFB	protein_coding;retained_intron;processed_transcript;nonsense_mediated_decay	1.81373	0.824225	1.13779	4.45352	7.93324e-08	3.72301e-07
AGAP2-AS1	lncRNA	20.0275	9.36634	1.09637	4.46506	2.23e-07	9.55233e-07
RARA	protein_coding;processed_transcript	6.33124	3.10784	1.02653	4.48697	1.18418e-06	4.34599e-06
AC022167.2	lncRNA	11.3476	4.23774	1.42094	4.36702	3.01018e-11	2.79986e-10
UVSSA	protein_coding;retained_intron;nonsense_mediated_decay;processed_transcript	1.89183	0.927249	1.0287	4.48216	1.12758e-06	4.15885e-06
FRMD4B	protein_coding;retained_intron;processed_transcript	2.67006	1.30572	1.03198	4.47933	1.04532e-06	3.89006e-06
PCDHA10	protein_coding	1.90503	0.905099	1.07361	4.46264	3.89683e-07	1.58062e-06
PATZ1	protein_coding;retained_intron	5.13134	1.5865	1.69338	4.28959	4.3666e-15	8.90034e-14
CYB561D2	protein_coding;processed_transcript	9.52028	3.02708	1.65297	4.29828	1.74737e-14	3.10481e-13
ASB6	protein_coding	6.44166	2.75179	1.22699	4.41205	7.78217e-09	4.42027e-08
CASKIN2	protein_coding;retained_intron	5.14956	2.05101	1.32804	4.38155	4.69407e-10	3.40805e-09
CNTRL	protein_coding;processed_transcript;retained_intron	3.15649	1.46068	1.11162	4.44499	1.54104e-07	6.8206e-07
ZNF75D	processed_transcript;protein_coding	4.34342	2.04152	1.08913	4.45092	2.68216e-07	1.13073e-06
ZNF888	protein_coding;processed_transcript	6.68049	2.37829	1.48994	4.33461	3.62855e-12	4.05446e-11
RBM15	protein_coding	6.34546	1.80562	1.8131	4.25446	6.30579e-17	1.93257e-15
LPP-AS2	lncRNA	10.3797	3.74624	1.47016	4.33566	6.75478e-12	7.15805e-11
AC012313.1	lncRNA	8.64559	2.25055	1.94154	4.22276	8.06953e-19	3.88432e-17
MZF1-AS1	lncRNA	7.68296	2.07703	1.88701	4.23143	4.17791e-18	1.71935e-16
P2RY1	protein_coding	4.66611	1.74217	1.42125	4.34068	3.046e-11	2.83009e-10
ZC3H3	protein_coding	7.89672	2.87135	1.45944	4.32779	9.50273e-12	9.79719e-11
EARS2	protein_coding;nonsense_mediated_decay;processed_transcript;retained_intron	4.20106	1.9294	1.12254	4.42405	1.18388e-07	5.36669e-07
TNXB	protein_coding;retained_intron	1.84431	0.856576	1.10637	4.42794	1.77067e-07	7.73648e-07
SLX4	protein_coding;retained_intron	3.41073	1.03716	1.71733	4.2612	1.95243e-15	4.29838e-14
SPATA2	protein_coding	6.83214	1.98896	1.7802	4.2463	2.1124e-16	5.64552e-15
SIRT7	retained_intron;protein_coding;nonsense_mediated_decay	4.77739	2.12564	1.16826	4.40692	3.70887e-08	1.85172e-07
MDC1-AS1	lncRNA	39.6833	19.7655	1.0055	4.45781	1.9492e-06	6.86671e-06
AC067852.2	lncRNA	12.6511	3.00388	2.07419	4.18287	5.24151e-21	4.04142e-19
TUT1	protein_coding;retained_intron;nonsense_mediated_decay	8.25969	3.17179	1.38071	4.34278	1.03082e-10	8.61879e-10
AC009630.3	lncRNA	40.1231	13.8662	1.53276	4.30216	9.51391e-13	1.18854e-11
PLXNA2	protein_coding;processed_transcript	2.11134	0.891853	1.24321	4.3808	5.09942e-09	3.01297e-08
[truncated: 2,421 more rows]

## Sheet: MeRIP-seq
geneId	blockCount	blockSizes	blockStarts	lg.p	lg.fdr	fold_enrichment
ENSG00000286448	2	173,446,	0,1238	-8.21	-7.33	16.9
ENSG00000225630	1	1044,	0	-28.8	-27.7	8.71
ENSG00000229344	1	327,	0	-1.31	-0.362	6.54
ENSG00000198744	1	681,	0	-121	-119	5.99
ENSG00000237491	2	311,19,	0,5520	-6.02	-5.2	24
ENSG00000177757	1	211,	0	-1.85	-0.848	8.71
ENSG00000228794	1	1440,	0	-12.8	-11.8	19.1
ENSG00000228794	1	690,	0	-3.95	-3.2	10.9
ENSG00000228794	1	1231,	0	-22.7	-21.6	6.79
ENSG00000288531	1	2070,	0	-23.8	-22.7	16.3
ENSG00000230699	2	39,1304,	0,510	-5.71	-4.89	18.5
ENSG00000241180	1	1194,	0	-1.31	-0.362	6.54
ENSG00000242590	3	41,104,1295,	0,511,887	-1120	-Inf	7.75
ENSG00000242590	2	183,219,	0,865	-928	-Inf	8.92
ENSG00000217801	9	139,117,98,123,87,192,100,124,598,	0,569,1312,3371,3772,4502,4782,5644,6122	-276	-274	11.4
ENSG00000217801	1	120,	0	-1.57	-0.602	7.63
ENSG00000285812	2	85,389,	0,6004	-1.3	-0.718	5.45
ENSG00000272141	1	987,	0	-2.69	-2.01	12
ENSG00000176022	1	2477,	0	-855	-Inf	12.9
ENSG00000224051	1	1575,	0	-265	-263	9.58
ENSG00000169962	2	19,701,	0,104	-1.31	-0.362	6.54
ENSG00000169962	2	79,970,	0,205	-2.13	-1.1	9.8
ENSG00000223663	1	367,	0	-1.57	-0.602	7.63
ENSG00000224870	1	2527,	0	-462	-Inf	9.47
ENSG00000179403	1	1650,	0	-7.8	-6.93	24
ENSG00000179403	1	1350,	0	-1.31	-0.362	6.54
ENSG00000284740	2	23,248,	0,5566	-11.5	-10.6	6.9
ENSG00000197785	1	210,	0	-4.76	-3.97	9.8
ENSG00000160075	2	248,361,	0,1185	-5.18	-4.38	6.54
ENSG00000286989	1	391,	0	-2.41	-1.75	10.9
ENSG00000197530	2	219,111,	0,464	-7.62	-6.76	24
ENSG00000197530	1	479,	0	-30.9	-29.7	10.7
ENSG00000197530	2	221,319,	0,808	-91.6	-90.2	7.71
ENSG00000189409	2	224,105,	0,596	-1.57	-0.602	7.63
ENSG00000272004	2	43,16,	0,2921	-4.01	-3.26	9.8
ENSG00000169885	3	110,101,150,	0,187,360	-1.85	-1.02	8.71
ENSG00000067606	2	96,474,	0,319	-366	-Inf	5.96
ENSG00000157933	2	939,49,	0,3682	-33.4	-32.2	8.71
ENSG00000157933	1	1974,	0	-1050	-Inf	11.6
ENSG00000287356	4	183,620,119,722,	0,576,1795,3174	-5.35	-4.54	21.8
ENSG00000287356	1	807,	0	-1.57	-0.602	7.63
ENSG00000287356	1	2151,	0	-4.21	-3.45	13.1
ENSG00000149527	1	630,	0	-1.88	-1.25	6.54
ENSG00000149527	1	1857,	0	-49	-47.7	77.3
ENSG00000272449	1	678,	0	-7.88	-7.01	19.6
ENSG00000157873	1	61,	0	-1.85	-1.02	8.71
ENSG00000157873	2	717,31,	0,1940	-17.8	-16.7	5.4
ENSG00000130762	1	270,	0	-1.94	-1.31	8.71
ENSG00000272088	1	270,	0	-2.69	-2.01	12
ENSG00000158109	1	120,	0	-6.86	-6.01	27.2
ENSG00000276189	1	570,	0	-3.95	-3.2	7.26
ENSG00000162592	14	232,145,126,355,124,1733,150,93,508,131,78,213,105,245,	0,1354,4872,5985,7658,8997,14821,16160,16507,17246,20075,20773,23323,24941	-64.3	-63	12
ENSG00000236423	4	280,72,302,330,	0,3613,4879,13340	-7.16	-6.3	15.8
ENSG00000236423	2	210,566,	0,314	-4.57	-3.79	16.3
ENSG00000236423	1	358,	0	-1.31	-0.362	6.54
ENSG00000236423	1	746,	0	-10.3	-9.42	6.14
ENSG00000069424	1	121,	0	-1.31	-0.362	6.54
ENSG00000069424	2	181,449,	0,14179	-1.31	-0.362	6.54
ENSG00000069424	1	451,	0	-38.5	-37.3	5.86
ENSG00000158286	1	301,	0	-3.16	-2.45	5.08
ENSG00000158286	1	750,	0	-79.2	-77.8	8.26
ENSG00000225077	1	926,	0	-6.28	-5.45	14.2
ENSG00000097021	1	240,	0	-3.86	-3.11	16.3
ENSG00000187017	5	2083,81,9,12,4,	0,2595,2677,2772,5408	-2.41	-1.75	10.9
ENSG00000187017	2	23,188,	0,222	-23.4	-22.3	6.27
ENSG00000204859	3	143,759,25,	0,547,2064	-116	-115	11.2
ENSG00000204859	1	538,	0	-136	-135	11.8
ENSG00000041988	3	31,535,745,	0,2975,4583	-288	-286	14.2
ENSG00000041988	4	46,66,1196,1567,	0,609,2691,4341	-199	-197	10.7
ENSG00000171735	9	293,188,247,72,21,194,75,31,885,	0,6645,7655,9520,11581,13009,14269,17448,28269	-3.86	-3.11	16.3
ENSG00000049245	1	357,	0	-71.1	-69.7	7.52
ENSG00000236266	1	451,	0	-20.2	-19.1	5.53
ENSG00000049246	1	211,	0	-4.45	-3.68	5.08
ENSG00000284747	1	150,	0	-1.85	-0.848	8.71
ENSG00000284747	2	223,464,	0,1409	-2.13	-1.49	6.54
ENSG00000284747	2	167,1325,	0,1193	-7.28	-6.42	9.8
ENSG00000232848	3	506,131,903,	0,2311,94558	-11.3	-10.4	21.8
ENSG00000229305	1	210,	0	-2.13	-1.1	9.8
ENSG00000200975	5	28,207,109,54,132,	0,5818,7638,11776,12230	-1.85	-0.848	8.71
ENSG00000162426	3	649,154,2,	0,5149,5791	-17	-16	7.81
ENSG00000232912	1	442,	0	-2.41	-1.75	10.9
ENSG00000074800	2	126,17,	0,730	-1.57	-0.602	7.63
ENSG00000131686	10	99,180,1229,149,93,70,158,115,98,471,	0,3396,5556,11270,13043,16720,21792,25000,28480,28755	-1.31	-0.362	6.54
ENSG00000234546	5	104,254,87,702,400,	0,2253,5755,6110,10602	-1.57	-0.602	7.63
ENSG00000049239	4	293,175,637,65,	0,5070,10151,12192	-48.8	-47.5	46.8
ENSG00000049239	1	870,	0	-34.3	-33.1	7.72
ENSG00000049239	1	2248,	0	-119	-118	9.1
ENSG00000171621	5	178,67,180,879,796,	0,1634,58537,62813,74554	-199	-197	20.7
ENSG00000231181	2	2,479,	0,2066	-31.8	-30.7	5.56
ENSG00000188807	2	147,393,	0,1406	-2.92	-2.22	8.71
ENSG00000188807	1	61,	0	-1.31	-0.362	6.54
ENSG00000171608	2	109,11,	0,18360	-1.85	-1.02	8.71
ENSG00000171608	2	35,593,	0,2007	-28.1	-27	8.93
ENSG00000241326	1	211,	0	-1.71	-1.09	5.45
ENSG00000162444	2	88,240,	0,7595	-34	-32.8	7.82
ENSG00000130939	1	661,	0	-21.7	-20.6	10.5
ENSG00000264501	1	1799,	0	-153	-152	13.1
ENSG00000054523	1	1410,	0	-58.3	-57	7.39
ENSG00000241563	1	689,	0	-6.75	-5.9	7.63
ENSG00000241563	2	292,622,	0,1346	-7.28	-6.42	19.6
ENSG00000272078	1	570,	0	-145	-144	9.5
ENSG00000130940	2	837,1,	0,8007	-2.69	-2.01	12
ENSG00000130940	1	5801,	0	-6	-5.17	13.6
ENSG00000120948	1	240,	0	-1.85	-0.848	8.71
ENSG00000120948	1	927,	0	-787	-Inf	5.56
ENSG00000271895	1	299,	0	-2.34	-1.68	8.71
ENSG00000271895	1	870,	0	-5.65	-4.84	8.71
ENSG00000226849	1	269,	0	-1.88	-1.25	8.71
ENSG00000230337	1	269,	0	-3.19	-2.47	8.17
ENSG00000120942	2	51,1177,	0,1297	-41.7	-40.5	16.1
ENSG00000204624	1	421,	0	-1.85	-0.848	8.71
ENSG00000116661	3	207,96,27,	0,482,953	-8.8	-7.91	10.3
ENSG00000285646	1	746,	0	-3.19	-2.47	13.1
ENSG00000285646	1	150,	0	-2.41	-1.75	10.9
ENSG00000083444	1	210,	0	-1.85	-0.848	8.71
ENSG00000083444	2	131,886,	0,1786	-1480	-Inf	9.46
ENSG00000116688	2	169,760,	0,1938	-532	-Inf	6.87
ENSG00000120949	6	50,154,54,26,208,1147,	0,2121,2405,11810,14451,18509	-1.39	-0.43	6.54
ENSG00000120949	1	359,	0	-2.98	-2.28	13.1
ENSG00000028137	1	720,	0	-1.31	-0.362	6.54
ENSG00000028137	1	810,	0	-10.5	-9.62	40.3
ENSG00000048707	1	1979,	0	-140	-138	9.27
ENSG00000116731	1	1497,	0	-61.1	-59.7	7.76
ENSG00000116731	2	2027,757,	0,5710	-72.5	-71.1	7.84
ENSG00000171729	1	151,	0	-2.13	-1.49	5.99
ENSG00000171729	1	2221,	0	-2.98	-2.28	13.1
ENSG00000278480	2	518,1153,	0,4412	-193	-191	37
ENSG00000162438	1	269,	0	-19	-17.9	5.69
ENSG00000116138	2	159,1219,	0,667	-392	-Inf	21.4
ENSG00000215695	1	2281,	0	-148	-146	14.3
ENSG00000215695	1	1824,	0	-147	-146	14.4
ENSG00000116786	4	23,229,819,9,	0,3951,5648,6713	-364	-Inf	20.1
ENSG00000162461	1	420,	0	-6.91	-6.07	6.54
ENSG00000162460	1	537,	0	-1.57	-0.602	7.63
ENSG00000065526	1	541,	0	-2.69	-2.01	12
ENSG00000065526	5	155,98,321,894,422,	0,19883,24820,25506,28206	-145	-143	14.9
ENSG00000065526	2	98,2842,	0,5839	-256	-254	9.98
ENSG00000065526	2	40,1161,	0,459	-355	-Inf	17.1
ENSG00000227959	1	176,	0	-2.62	-1.94	5.45
ENSG00000224621	2	18,383,	0,2092	-4.42	-3.65	7.63
ENSG00000226029	1	480,	0	-304	-302	7.79
ENSG00000226029	1	388,	0	-2.41	-1.75	10.9
ENSG00000226029	1	804,	0	-10.3	-9.42	7.26
ENSG00000226029	2	257,459,	0,4546	-8.13	-7.26	7.08
ENSG00000261135	1	1110,	0	-34.3	-33.1	55.6
ENSG00000285853	1	899,	0	-34.6	-33.4	53.4
ENSG00000271732	1	339,	0	-5.48	-4.68	10.9
ENSG00000142619	1	1316,	0	-15.1	-14.1	13.6
ENSG00000074964	1	748,	0	-7.16	-6.3	15.8
ENSG00000053372	2	68,676,	0,195	-331	-Inf	5.67
ENSG00000053372	1	565,	0	-25.8	-24.7	5.27
ENSG00000040487	3	163,511,729,	0,321,1322	-201	-199	15.7
ENSG00000077549	3	13,133,124,	0,112334,113191	-19.5	-18.4	7.02
ENSG00000158747	2	39,770,	0,793	-18.6	-17.6	8.84
ENSG00000158748	1	571,	0	-61.1	-59.7	5.37
ENSG00000226396	1	455,	0	-9.86	-8.96	19.6
ENSG00000158748	1	480,	0	-2.69	-2.01	12
ENSG00000169914	5	82,97,185,217,408,	0,574,2115,2411,3253	-163	-162	13.8
ENSG00000162543	2	58,541,	0,4451	-2.41	-1.75	10.9
ENSG00000162543	1	300,	0	-2.13	-1.49	7.63
ENSG00000162543	1	3948,	0	-3.86	-3.11	16.3
ENSG00000158828	1	418,	0	-69.4	-68.1	9.75
ENSG00000287192	1	556,	0	-1.57	-0.602	7.63
ENSG00000117298	1	1141,	0	-2.69	-2.01	12
ENSG00000142794	2	921,155,	0,6363	-69.3	-67.9	9.92
ENSG00000187942	1	390,	0	-431	-Inf	12.9
ENSG00000070831	9	225,143,153,240,135,143,153,81,338,	0,583,2925,21699,22056,23767,26099,41686,46674	-203	-201	7.12
ENSG00000070831	3	379,185,452,	0,630,935	-31.4	-30.3	16.3
ENSG00000218510	2	13,795,	0,1632	-203	-201	6.92
ENSG00000218510	1	222,	0	-63.4	-62	5.55
ENSG00000162552	5	55,122,107,101,426,	0,12053,12947,13587,14126	-3.86	-3.11	16.3
ENSG00000237200	1	839,	0	-60.3	-59	6.99
ENSG00000237200	1	720,	0	-92.3	-90.8	9.3
ENSG00000237200	1	631,	0	-54.2	-52.9	6.51
ENSG00000133216	4	205,67,65,383,	0,64339,70582,73553	-9.11	-8.22	5.45
ENSG00000133216	1	659,	0	-1.88	-1.25	5.45
ENSG00000133216	1	1229,	0	-68.4	-67	9.69
ENSG00000249087	1	565,	0	-4.43	-3.66	5.66
ENSG00000011007	3	903,112,94,	0,1279,2972	-465	-Inf	7.2
ENSG00000011007	2	118,422,	0,2504	-230	-229	9.1
ENSG00000001461	2	281,50,	0,11274	-2.13	-1.1	9.8
ENSG00000001461	2	348,401,	0,2955	-28.2	-27.1	6.73
ENSG00000184454	1	418,	0	-2.69	-2.01	12
ENSG00000284602	1	480,	0	-2.41	-1.75	10.9
ENSG00000272432	1	485,	0	-2.41	-1.75	10.9
ENSG00000183726	1	925,	0	-56.2	-54.9	6.13
ENSG00000204178	3	175,502,131,	0,1734,27459	-277	-275	9.37
ENSG00000204178	2	29,1019,	0,6708	-92	-90.6	5.63
ENSG00000157978	2	50,1025,	0,1690	-80.4	-78.9	9.31
ENSG00000117643	1	631,	0	-1.31	-0.688	6.54
ENSG00000117640	3	191,242,135,	0,293,1054	-8.61	-7.73	8.71
ENSG00000175087	2	121,870,	0,7364	-173	-172	18.3
ENSG00000236782	2	159,456,	0,393	-497	-Inf	11.3
ENSG00000225891	2	195,496,	0,1559	-71.3	-69.9	7.63
ENSG00000117676	1	61,	0	-1.57	-0.602	7.63
ENSG00000117676	1	897,	0	-258	-256	13.3
ENSG00000117713	3	382,1526,100,	0,2779,34472	-70	-68.6	23.6
ENSG00000117713	1	2068,	0	-530	-Inf	16.2
ENSG00000060642	2	289,761,	0,2617	-116	-115	8.79
ENSG00000060642	1	151,	0	-1.57	-0.602	7.63
ENSG00000175793	1	241,	0	-1.39	-0.43	5.45
ENSG00000175793	1	1308,	0	-325	-Inf	5.67
ENSG00000253368	1	300,	0	-1.57	-0.602	7.63
ENSG00000225159	1	300,	0	-1.31	-0.362	6.54
ENSG00000142784	1	270,	0	-19.9	-18.9	6.45
ENSG00000241547	1	89,	0	-2.42	-1.75	8.71
ENSG00000231344	1	349,	0	-2.41	-1.75	10.9
ENSG00000117751	3	88,65,536,	0,3785,6850	-267	-265	5.42
ENSG00000130775	1	299,	0	-1.79	-1.17	5.45
ENSG00000130775	1	418,	0	-5.84	-5.02	11.4
ENSG00000130775	2	911,819,	0,1326	-10.3	-9.39	19.6
ENSG00000158156	1	420,	0	-12.6	-11.7	19.6
ENSG00000158156	1	1348,	0	-36.4	-35.2	7.99
ENSG00000130772	2	172,837,	0,3796	-270	-268	9.2
ENSG00000130772	1	327,	0	-10.4	-9.48	5.01
ENSG00000180198	1	599,	0	-114	-112	16.1
ENSG00000188060	1	360,	0	-6.78	-5.93	13.1
ENSG00000188060	3	200,250,1275,	0,295,1494	-6.25	-5.42	25.1
ENSG00000270103	1	131,	0	-2.13	-1.1	9.8
ENSG00000270103	1	134,	0	-2.41	-1.75	10.9
ENSG00000252777	2	102,1514,	0,3532	-73.6	-72.2	12.3
ENSG00000198492	2	189,21,	0,319	-2.78	-2.09	7.63
ENSG00000198492	3	16,1584,280,	0,2020,28546	-1020	-Inf	10.8
ENSG00000159023	1	180,	0	-1.57	-0.602	7.63
ENSG00000159023	1	540,	0	-1.57	-0.602	7.63
ENSG00000159023	2	120,181,	0,6280	-56.5	-55.2	9.04
ENSG00000159023	3	68,475,58,	0,72725,74650	-259	-257	7.02
ENSG00000186056	1	746,	0	-2.66	-1.98	6.54
ENSG00000186056	1	210,	0	-3.73	-2.99	9.26
ENSG00000250135	2	13,677,	0,659	-144	-143	5.93
ENSG00000250135	2	474,193,	0,5643	-143	-142	5.92
ENSG00000160050	5	1,75,93,96,484,	0,227,778,1635,2472	-626	-Inf	11.2
ENSG00000160050	1	241,	0	-1.94	-1.31	6.54
ENSG00000160051	1	391,	0	-4.75	-3.97	19.6
ENSG00000222046	1	1365,	0	-55.5	-54.2	9.64
ENSG00000183615	2	461,486,	0,1149	-12.3	-11.4	14.7
ENSG00000182866	2	5,652,	0,5308	-2.69	-2.01	12
ENSG00000254553	2	49,461,	0,5527	-3.86	-3.11	16.3
ENSG00000160062	6	1,232,93,80,82,801,	0,4032,55044,55416,72390,111862	-17.4	-16.4	5.08
ENSG00000273274	2	34,477,	0,5512	-3.86	-3.11	16.3
ENSG00000162521	1	510,	0	-91	-89.5	5.05
ENSG00000162522	2	560,249,	0,983	-75.7	-74.3	5.93
ENSG00000116497	2	752,27,	0,1814	-234	-232	11.4
ENSG00000287691	3	163,200,11,	0,8701,25973	-2.65	-1.97	7.08
ENSG00000142920	1	151,	0	-1.31	-0.362	6.54
ENSG00000225313	1	839,	0	-212	-210	11.2
ENSG00000225313	1	61,	0	-3.68	-2.94	5.72
ENSG00000121903	4	47,527,187,80,	0,6534,15820,16470	-6.02	-5.2	17.4
ENSG00000121903	1	811,	0	-7.76	-6.89	7.63
ENSG00000121903	3	40,429,1510,	0,590,1621	-12.3	-11.3	16
ENSG00000189280	2	149,882,	0,2260	-5.02	-4.23	13.1
ENSG00000189433	1	236,	0	-2.41	-1.75	10.9
ENSG00000188910	1	1495,	0	-123	-121	11.4
ENSG00000228348	3	5,44,1418,	0,179,1069	-131	-129	9.72
ENSG00000228348	1	1018,	0	-160	-158	15.1
ENSG00000146463	6	78,62,46,522,62,10,	0,26919,56352,89917,92186,92611	-268	-266	7.16
ENSG00000146463	2	77,733,	0,974	-171	-169	5.36
ENSG00000020129	1	331,	0	-2.13	-1.1	9.8
ENSG00000116819	2	22,427,	0,3640	-3.98	-3.23	6.54
ENSG00000116819	1	270,	0	-1.88	-1.25	7.63
ENSG00000232335	2	65,265,	0,3714	-4.1	-3.34	8.71
ENSG00000134698	2	267,483,	0,2559	-31.6	-30.5	5.51
ENSG00000134698	1	1078,	0	-111	-109	8.39
ENSG00000116863	3	95,101,836,	0,422,1097	-147	-146	5.89
ENSG00000214193	3	117,144,785,	0,585,2828	-345	-Inf	5.51
ENSG00000214193	3	1027,64,526,	0,1143,1284	-26.2	-25.1	13.1
ENSG00000142694	1	2725,	0	-226	-224	28.3
ENSG00000286379	1	1258,	0	-70.6	-69.3	18.5
ENSG00000163874	2	50,397,	0,879	-2.81	-2.11	8.71
ENSG00000163879	2	53,217,	0,2833	-2.65	-1.97	7.08
ENSG00000163879	1	270,	0	-1.85	-0.848	8.71
ENSG00000185090	3	56,77,944,	0,953,3776	-198	-196	9.84
ENSG00000127603	5	228,55,377,1024,266,	0,2047,2746,21387,24095	-1.31	-0.362	6.54
ENSG00000127603	1	421,	0	-2.92	-2.22	7.63
ENSG00000127603	3	902,88,3510,	0,4111,21746	-433	-Inf	12.1
ENSG00000127603	2	447,94,	0,8343	-39.9	-38.7	5.45
ENSG00000243970	3	45,111,265,	0,569,3211	-2.41	-1.75	10.9
ENSG00000237624	1	1080,	0	-2.41	-1.75	10.9
ENSG00000084072	3	214,175,61,	0,4643,5762	-5.43	-4.62	5.81
ENSG00000188800	2	24,5130,	0,4157	-298	-296	15.7
ENSG00000084073	1	180,	0	-9.05	-8.15	12
ENSG00000260920	2	75,1149,	0,5056	-299	-297	14.9
ENSG00000187815	6	70,92,127,96,377,406,	0,2344,9669,10110,11361,15502	-2.98	-2.28	13.1
ENSG00000187815	1	570,	0	-2.65	-1.97	7.08
ENSG00000227278	1	1695,	0	-14.8	-13.8	16.6
ENSG00000117010	3	109,641,1099,	0,2795,4960	-14.5	-13.6	9.4
ENSG00000171793	1	240,	0	-1.57	-0.602	7.63
ENSG00000204060	1	1020,	0	-4.48	-3.71	10.9
ENSG00000204060	1	301,	0	-3.68	-2.95	15.3
ENSG00000227538	4	330,73,92,693,	0,9083,12489,14949	-2.13	-1.1	9.8
ENSG00000227538	1	716,	0	-1.85	-0.848	8.71
ENSG00000235002	2	140,1419,	0,4436	-348	-Inf	10
ENSG00000186409	5	68,94,120,97,161,	0,6014,14453,18711,19418	-2.69	-2.01	12
ENSG00000186409	1	1440,	0	-12.5	-11.5	12
ENSG00000186409	1	961,	0	-6.29	-5.46	8.44
ENSG00000171960	2	562,1927,	0,6894	-8.92	-8.03	12.3
ENSG00000236180	1	421,	0	-1.31	-0.362	6.54
ENSG00000065978	2	314,134,	0,569	-240	-238	6.84
ENSG00000164008	3	95,132,521,	0,1182,1654	-128	-127	5.71
ENSG00000164008	4	333,104,132,536,	0,6254,7445,7917	-129	-128	5.69
ENSG00000274386	1	809,	0	-1.88	-1.25	8.71
ENSG00000164011	5	296,21,27,27,888,	0,615,734,852,3099	-183	-181	8.8
ENSG00000164011	1	151,	0	-3.28	-2.56	6.54
ENSG00000164011	2	2,1555,	0,181	-58	-56.7	7.35
ENSG00000283973	3	81,146,1269,	0,10752,14477	-4.95	-4.16	9.8
ENSG00000207256	3	261,234,911,	0,6957,19736	-4.01	-3.26	9.8
ENSG00000243710	3	145,162,231,	0,4521,8648	-1.31	-0.362	6.54
ENSG00000179178	1	684,	0	-1.31	-0.362	6.54
ENSG00000179178	1	417,	0	-2.32	-1.66	5.99
ENSG00000198198	2	882,168,	0,1213	-2.92	-2.22	10.9
ENSG00000198198	1	660,	0	-9.73	-8.82	28.3
ENSG00000198198	2	1,270,	0,1414	-5.35	-4.54	21.8
ENSG00000274975	2	137,1393,	0,302	-125	-124	11.2
ENSG00000142949	3	71,195,154,	0,3375,5689	-2.94	-2.25	12
ENSG00000142949	2	162,497,	0,2133	-43.7	-42.5	5.26
ENSG00000126091	1	480,	0	-68.9	-67.6	9.75
ENSG00000117407	1	719,	0	-33.7	-32.6	5.71
ENSG00000126091	2	2034,34,	0,4002	-7.77	-6.91	30.5
ENSG00000117407	1	870,	0	-34	-32.8	7.03
ENSG00000117407	1	956,	0	-46.2	-44.9	24.6
ENSG00000117408	3	138,782,65,	0,1825,5670	-71.9	-70.6	6.42
ENSG00000159214	2	56,544,	0,4147	-267	-265	8.68
ENSG00000196517	3	121,46,792,	0,5689,9470	-26.8	-25.7	7.04
ENSG00000227163	9	1162,96,54,126,415,73,56,42,1658,	0,9461,18210,23167,24420,25079,49889,51395,51647	-8.93	-8.04	8.71
ENSG00000171872	2	356,241,	0,671	-1.31	-0.362	6.54
ENSG00000171872	1	1014,	0	-2.69	-2.01	12
ENSG00000187147	1	181,	0	-1.31	-0.362	6.54
ENSG00000187147	7	105,569,4,133,46,761,453,	0,6682,160380,201543,210120,213675,219110	-4.18	-3.43	7.63
ENSG00000198520	2	59,301,	0,132	-10.3	-9.39	10.2
ENSG00000173846	1	211,	0	-5.43	-4.62	7.63
ENSG00000126088	1	389,	0	-65.5	-64.1	5.32
ENSG00000281912	1	241,	0	-2.13	-1.49	5.99
ENSG00000281912	1	631,	0	-3.42	-2.7	12
ENSG00000186603	1	1369,	0	-1.31	-0.362	6.54
ENSG00000132773	2	34,892,	0,113	-90.2	-88.8	7.33
ENSG00000132780	2	67,24,	0,142	-3.27	-2.56	14.2
ENSG00000132780	1	421,	0	-7.74	-6.88	16.9
ENSG00000086015	1	1290,	0	-134	-133	14.1
ENSG00000085998	1	806,	0	-4.45	-3.68	18.5
ENSG00000117481	1	151,	0	-1.57	-0.602	7.63
ENSG00000117480	1	181,	0	-3.17	-2.46	12
ENSG00000232022	2	160,110,	0,2321	-2.92	-2.22	7.63
ENSG00000197587	1	61,	0	-2.41	-1.75	10.9
ENSG00000186118	3	624,118,722,	0,2999,4018	-1.85	-0.848	8.71
ENSG00000224805	2	74,472,	0,503	-2.98	-2.28	13.1
ENSG00000186564	1	1637,	0	-1.57	-0.602	7.63
ENSG00000225028	2	150,1154,	0,515	-2.41	-1.75	10.9
ENSG00000123080	2	59,569,	0,7191	-4.57	-3.79	10.9
ENSG00000123080	3	500,253,682,	0,845,4493	-250	-248	5.26
ENSG00000123091	3	98,208,323,	0,33136,34369	-779	-Inf	5.83
ENSG00000213735	1	1857,	0	-198	-196	7.86
ENSG00000272100	1	540,	0	-61.2	-59.9	11.7
ENSG00000224680	1	449,	0	-9.83	-8.92	33.8
ENSG00000134748	1	748,	0	-149	-148	13.9
ENSG00000252018	2	157,712,	0,14553	-118	-116	11.4
ENSG00000226147	1	1526,	0	-13.6	-12.7	17.4
ENSG00000226147	1	1094,	0	-13.6	-12.7	18.9
ENSG00000226754	1	299,	0	-1.88	-1.25	7.63
ENSG00000157193	3	143,84,340,	0,2935,7937	-3.56	-2.83	15.3
ENSG00000116221	2	171,340,	0,4365	-30.6	-29.5	9.87
ENSG00000198711	1	776,	0	-4.15	-3.4	17.4
ENSG00000243725	2	30,898,	0,3776	-570	-Inf	26.4
ENSG00000243725	2	95,1247,	0,3841	-574	-Inf	25.6
ENSG00000233203	1	173,	0	-1.57	-0.688	7.63
ENSG00000233203	1	354,	0	-1.31	-0.362	6.54
ENSG00000169174	1	928,	0	-7.01	-6.16	10.5
ENSG00000234810	1	870,	0	-5.22	-4.42	16.3
ENSG00000234810	1	1889,	0	-13.1	-12.1	30.5
ENSG00000227104	9	122,309,364,109,128,151,960,107,28,	0,8484,19594,23649,39152,44318,55613,138103,151548	-2.13	-1.1	9.8
ENSG00000234807	1	841,	0	-7.74	-6.87	7.44
ENSG00000231740	5	60,1846,173,129,899,	0,70735,77709,80421,83211	-5.95	-5.13	24
ENSG00000237352	1	329,	0	-1.31	-0.362	6.54
ENSG00000237352	5	839,605,84,79,187,	0,15377,24371,38849,44212	-1.57	-0.602	7.63
ENSG00000162599	1	451,	0	-13.9	-13	7.53
ENSG00000132849	1	61,	0	-1.85	-0.848	8.71
ENSG00000132849	1	210,	0	-5.05	-4.25	20.7
ENSG00000162607	2	106,585,	0,1523	-549	-Inf	6.27
ENSG00000230798	1	1728,	0	-1.85	-0.848	8.71
ENSG00000185483	1	421,	0	-12.6	-11.7	6.75
ENSG00000284928	1	631,	0	-8.53	-7.65	7.99
ENSG00000223949	3	7,212,2301,	0,15602,34049	-403	-Inf	14.8
ENSG00000158966	2	87,1049,	0,9303	-62.9	-61.6	12
ENSG00000162437	1	479,	0	-19.9	-18.9	10.2
ENSG00000184588	2	161,589,	0,3504	-13.3	-12.4	32.7
ENSG00000198160	2	201,40,	0,1247	-4.45	-3.68	9.8
ENSG00000198160	1	481,	0	-1.31	-0.362	6.54
ENSG00000198160	3	39,140,422,	0,5095,7888	-232	-230	9.71
ENSG00000116717	2	338,48,	0,475	-59.9	-58.6	7.27
ENSG00000232284	3	23,73,234,	0,1903,16699	-1.85	-0.848	8.71
ENSG00000232284	1	927,	0	-2.41	-1.75	10.9
ENSG00000033122	5	1611,141,120,222,6,	0,5771,14843,37894,51544	-1.85	-0.848	8.71
ENSG00000226324	22	50,225,54,125,97,75,76,109,116,58,4419,60,129,458,326,44,90,57,162,34,158,247,	0,82132,91460,96652,99820,100133,100803,101597,105966,120842,134915,148784,149281,149447,165690,166220,178311,202144,262823,265840,299507,299884	-3.86	-3.11	16.3
ENSG00000116783	1	628,	0	-2.69	-2.01	12
ENSG00000287870	2	599,110,	0,1582	-9.7	-8.8	15.3
ENSG00000287870	1	355,	0	-5.19	-4.39	7.99
ENSG00000162614	2	184,356,	0,436	-65.6	-64.2	5.45
ENSG00000162616	6	17,98,113,387,569,220,	0,899,12448,24629,32745,35708	-59.4	-58.1	6.01
ENSG00000122420	4	211,384,152,120,	0,694,41680,42279	-5.45	-4.64	5.14
ENSG00000122420	5	20,300,115,191,182,	0,333,49268,75279,76025	-9.59	-8.69	6.54
ENSG00000122420	4	48,75,263,809,	0,95067,187090,188788	-40.8	-39.6	10.9
ENSG00000117114	2	631,150,	0,7050	-2.69	-2.01	12
ENSG00000117114	7	5,221,67,92,3917,152,4186,	0,931,2469,10486,11412,15876,17518	-5.05	-4.25	20.7
ENSG00000117114	1	631,	0	-1.31	-0.362	6.54
ENSG00000142875	1	240,	0	-2.29	-1.64	6.54
ENSG00000249237	1	210,	0	-3.27	-2.56	14.2
ENSG00000122432	1	420,	0	-3.56	-2.83	15.3
ENSG00000284882	1	119,	0	-2.69	-2.01	12
ENSG00000273264	4	904,70,192,964,	0,29938,33546,51629	-1.31	-0.362	6.54
ENSG00000142871	1	2088,	0	-683	-Inf	11.8
ENSG00000153936	1	390,	0	-16	-15	43.6
ENSG00000267272	2	56,477,	0,34473	-2.18	-1.53	8.71
ENSG00000267272	5	230,4715,116,593,463,	0,2190,32257,35624,38371	-2.41	-1.75	10.9
ENSG00000143013	1	61,	0	-1.88	-1.25	5.45
ENSG00000065243	4	11,108,229,582,	0,3587,3772,4088	-291	-289	6.23
ENSG00000241975	1	87,	0	-1.35	-0.769	6.54
ENSG00000231999	3	1592,56,750,	0,5115,9573	-153	-152	10.5
ENSG00000171488	1	2369,	0	-85.2	-83.8	16.1
ENSG00000171492	3	8,71,2946,	0,83157,86416	-440	-Inf	13.2
ENSG00000287015	3	18,96,576,	0,1345,6449	-135	-133	11.6
ENSG00000287015	1	211,	0	-1.85	-0.848	8.71
ENSG00000097046	3	98,375,38,	0,257,803	-12.8	-11.8	15.3
ENSG00000097046	3	75,151,405,	0,4328,8239	-47.3	-46	5.17
ENSG00000097046	1	181,	0	-1.88	-1.25	5.45
ENSG00000172031	1	211,	0	-1.31	-0.362	6.54
ENSG00000189195	2	155,624,	0,1734	-29.3	-28.1	16.3
ENSG00000273487	1	928,	0	-30.4	-29.3	11.2
ENSG00000273487	1	510,	0	-33.6	-32.5	11.9
ENSG00000273487	1	808,	0	-14	-13	20.7
ENSG00000273487	1	207,	0	-1.57	-0.602	7.63
ENSG00000122484	1	1199,	0	-7.17	-6.32	5.33
ENSG00000122484	1	2068,	0	-26.6	-25.5	6.67
ENSG00000122484	1	1499,	0	-41.7	-40.5	9.58
ENSG00000122484	1	151,	0	-1.31	-0.362	6.54
ENSG00000143033	2	19,491,	0,2229	-90.3	-88.8	6.76
ENSG00000117500	2	395,56,	0,2872	-7.94	-7.07	8.35
ENSG00000223745	5	168,138,247,468,148,	0,2377,8330,13976,22092	-12.3	-11.3	7.08
ENSG00000260464	1	1078,	0	-4.45	-3.68	18.5
ENSG00000235501	3	323,44,502,	0,2722,3381	-1.57	-0.602	7.63
ENSG00000122481	2	4,651,	0,13220	-328	-Inf	11.6
ENSG00000122481	5	106,113,133,505,92,	0,3138,5567,10001,11848	-324	-Inf	11.7
ENSG00000117569	1	241,	0	-1.85	-0.848	8.71
ENSG00000228057	1	480,	0	-2.13	-1.49	7.63
ENSG00000226053	3	64,101,876,	0,38699,59848	-5.22	-4.42	7.35
ENSG00000117620	1	601,	0	-13.5	-12.5	7.84
ENSG00000156875	1	361,	0	-5.13	-4.34	12
ENSG00000233184	2	28,393,	0,892	-52.3	-51	7.76
ENSG00000170989	1	806,	0	-6.17	-5.34	6.32
ENSG00000170989	1	688,	0	-10.6	-9.66	8.4
ENSG00000198890	1	1378,	0	-88.6	-87.2	17
ENSG00000198890	2	335,1282,	0,6055	-1.85	-1.02	8.71
ENSG00000162631	3	193,321,86,	0,813,1362	-9.62	-8.71	37
ENSG00000162631	6	258,771,214,641,78,46,	0,4909,117643,181122,185767,187658	-62.1	-60.7	10.9
ENSG00000224550	1	750,	0	-49.4	-48.1	7.75
ENSG00000224550	1	391,	0	-4.15	-3.4	17.4
ENSG00000085491	1	1241,	0	-8.67	-7.78	13.4
ENSG00000085491	1	1076,	0	-8.63	-7.74	13.1
ENSG00000121957	1	511,	0	-35.4	-34.2	5.31
ENSG00000031698	1	538,	0	-571	-Inf	11.4
ENSG00000143126	2	2322,346,	0,7364	-37.8	-36.6	8.71
ENSG00000143126	1	1530,	0	-77.7	-76.3	24
ENSG00000162650	2	918,219,	0,1399	-30.2	-29.1	11.3
ENSG00000174151	1	780,	0	-8.37	-7.49	5.66
ENSG00000225113	1	959,	0	-5.98	-5.15	5.45
ENSG00000116337	3	48,154,99,	0,50,966	-1.39	-0.43	5.45
ENSG00000213366	3	279,486,15,	0,3547,8030	-34.7	-33.6	6.21
ENSG00000213366	2	375,15,	0,6897	-29	-27.9	5.24
ENSG00000184371	2	374,914,	0,2482	-12.8	-11.9	15.3
ENSG00000143093	3	9,205,506,	0,631,2613	-114	-112	6.33
ENSG00000116396	1	1200,	0	-1.31	-0.5	6.54
ENSG00000116396	1	810,	0	-2.98	-2.28	13.1
ENSG00000116396	1	210,	0	-1.88	-1.25	5.45
ENSG00000116396	1	2369,	0	-4.57	-3.79	17.4
ENSG00000162775	1	899,	0	-5.05	-4.25	20.7
ENSG00000162775	1	2575,	0	-174	-172	18.6
ENSG00000224699	1	481,	0	-9.14	-8.24	8.35
ENSG00000224699	2	257,283,	0,582	-3.27	-2.56	14.2
ENSG00000232811	2	23,546,	0,7046	-61.9	-60.6	5.03
ENSG00000273010	1	300,	0	-2.13	-1.49	5.99
ENSG00000273010	1	660,	0	-1.57	-0.602	7.63
ENSG00000173947	1	270,	0	-2.39	-1.73	6.54
ENSG00000143110	1	477,	0	-23.1	-22.1	24.2
ENSG00000116473	4	292,158,95,54,	0,77559,85251,149116	-72.7	-71.3	100
ENSG00000227811	2	109,667,	0,1639	-8.38	-7.5	14.7
ENSG00000064703	2	36,1547,	0,2765	-303	-301	15
ENSG00000143079	3	59,67,25,	0,305,15980	-2.91	-2.21	5.08
ENSG00000143079	2	7,2271,	0,1381	-179	-177	10.3
ENSG00000273483	3	276,265,30,	0,979,4138	-1.39	-0.5	6.54
ENSG00000134245	1	361,	0	-1.31	-0.5	6.54
ENSG00000155363	2	311,230,	0,1280	-1.63	-1.02	5.45
ENSG00000184599	1	537,	0	-3.95	-3.2	7.26
ENSG00000215866	3	460,45,142,	0,26972,27762	-3.98	-3.23	7.63
ENSG00000155380	1	810,	0	-11.5	-10.5	43.6
ENSG00000226419	3	13,101,876,	0,2825,6888	-26.9	-25.8	7.06
ENSG00000198799	2	215,775,	0,4566	-82.7	-81.3	9.53
ENSG00000081026	1	630,	0	-2.41	-1.75	10.9
ENSG00000231128	2	172,547,	0,19088	-51.4	-50.1	34.3
ENSG00000231128	2	28,1410,	0,490	-70.8	-69.4	11.3
ENSG00000232499	1	147,	0	-2.13	-1.49	5.99
ENSG00000118655	1	1230,	0	-61	-59.7	9.27
ENSG00000163349	7	229,120,132,22,95,1078,4,	0,794,1017,2490,3429,10671,21434	-372	-Inf	14.7
ENSG00000282048	1	598,	0	-1.57	-0.602	7.63
ENSG00000236480	2	1459,64,	0,1782	-1.31	-0.362	6.54
ENSG00000173218	3	14,133,393,	0,8170,12190	-40.7	-39.4	5.43
ENSG00000173218	2	202,847,	0,5793	-179	-178	15.9
ENSG00000173212	2	223,76,	0,8491	-2.42	-1.75	6.54
ENSG00000173212	3	146,195,377,	0,646,5633	-5.42	-4.62	12.5
ENSG00000173212	1	628,	0	-4.44	-3.67	7.08
ENSG00000163399	2	183,148,	0,1517	-167	-165	5.89
ENSG00000134247	2	337,83,	0,31799	-2.13	-1.25	9.8
ENSG00000134247	2	66,413,	0,11736	-9.96	-9.05	8.71
ENSG00000134247	2	95,474,	0,1910	-10.4	-9.45	6.54
ENSG00000116830	1	121,	0	-1.31	-0.362	6.54
ENSG00000198162	2	1037,221,	0,34737	-188	-187	5.45
ENSG00000198162	2	104,226,	0,11982	-35.9	-34.7	6.17
ENSG00000198162	2	28,781,	0,6913	-375	-Inf	8.06
ENSG00000183508	1	1557,	0	-62.7	-61.4	13.3
ENSG00000065183	2	28,482,	0,316	-78	-76.6	5.66
ENSG00000116874	2	403,167,	0,1356	-29.5	-28.3	6.42
ENSG00000231365	1	869,	0	-5.19	-4.39	14.2
ENSG00000231365	1	540,	0	-45.9	-44.7	6.8
ENSG00000231365	1	570,	0	-20.9	-19.8	5.33
ENSG00000273136	1	293,	0	-3.86	-3.11	16.3
ENSG00000273136	1	270,	0	-4.29	-3.52	15.3
ENSG00000273136	3	13,109,476,	0,727,1445	-40.2	-39	5.33
ENSG00000226067	6	177,1025,623,244,89,352,	0,39165,87726,93573,95137,95666	-5.18	-4.39	7.26
ENSG00000227082	2	58,601,	0,1084	-17.1	-16.1	5.66
ENSG00000227082	7	551,167,34,149,101,245,1392,	0,867,15965,28310,31210,32276,63265	-1.31	-0.362	6.54
ENSG00000231752	1	360,	0	-1.57	-0.602	7.63
ENSG00000231752	1	390,	0	-2.66	-1.98	5.45
ENSG00000233586	1	513,	0	-1.31	-0.362	6.54
ENSG00000215784	1	509,	0	-6.78	-5.93	22.9
ENSG00000281571	1	792,	0	-1.57	-0.602	7.63
ENSG00000276216	1	116,	0	-2.39	-1.73	6.54
ENSG00000117262	1	629,	0	-188	-186	10.1
ENSG00000186364	1	807,	0	-42.8	-41.6	6.23
ENSG00000244619	2	94,81,	0,323	-1.88	-1.25	5.45
ENSG00000211451	2	710,456,	0,843	-94.3	-92.8	15.2
ENSG00000272031	2	186,48,	0,2987	-2.92	-2.22	7.63
ENSG00000233396	1	121,	0	-2.47	-1.8	7.63
ENSG00000233396	2	55,1234,	0,151	-19.4	-18.4	6.9
ENSG00000276509	1	598,	0	-3.28	-2.56	5.45
ENSG00000268043	3	26,109,614,	0,740,1473	-63.8	-62.4	7
ENSG00000180867	2	816,258,	0,1680	-47.5	-46.2	5.08
ENSG00000180867	1	389,	0	-32.9	-31.8	8.34
ENSG00000180867	3	805,162,353,	0,1669,36867	-48.2	-47	25.1
ENSG00000236806	1	383,	0	-1.39	-0.5	5.45
ENSG00000116128	1	2151,	0	-64.7	-63.3	7
ENSG00000116128	1	1285,	0	-112	-110	14
ENSG00000274415	2	558,81,	0,1140	-24.6	-23.5	7.03
ENSG00000273059	1	720,	0	-208	-207	11.8
ENSG00000206791	2	351,158,	0,2237	-1.31	-0.362	6.54
ENSG00000274372	2	322,158,	0,1379	-9.92	-9.01	38.1
ENSG00000274020	1	600,	0	-1.57	-0.602	7.63
ENSG00000202408	4	63,106,111,410,	0,765,1161,10340	-6.56	-5.72	10.5
ENSG00000225871	1	301,	0	-1.57	-0.688	7.63
ENSG00000274020	1	792,	0	-8.96	-8.07	18.5
ENSG00000178104	1	301,	0	-2.41	-1.75	10.9
ENSG00000178104	3	8,511,22,	0,3372,13510	-1.94	-1.31	8.71
ENSG00000178104	2	88,543,	0,1508	-417	-Inf	7.82
ENSG00000178104	1	691,	0	-6.92	-6.07	19.6
ENSG00000178104	1	961,	0	-1.31	-0.362	6.54
ENSG00000178104	5	898,229,301,150,402,	0,14437,14892,15517,15763	-5.13	-4.34	20.7
ENSG00000272755	1	268,	0	-1.31	-0.362	6.54
ENSG00000286185	1	181,	0	-1.31	-0.362	6.54
ENSG00000263464	23	42,52,173,109,173,52,173,52,173,109,173,52,173,52,173,109,173,52,173,52,173,109,518,	0,751,1445,2332,3070,3962,4622,5504,6182,7069,7807,8699,9359,10241,10919,11806,12544,13436,14096,14978,15656,16543,17264	-46.5	-45.3	12
ENSG00000263464	23	39,52,173,109,173,52,173,52,173,109,173,52,173,52,173,109,173,52,173,52,173,109,519,	0,748,1442,2329,3067,3959,4619,5501,6179,7066,7804,8696,9356,10238,10916,11803,12541,13433,14093,14975,15653,16540,17261	-46.1	-44.9	12
ENSG00000275557	4	86,207,248,120,	0,698,973,30155	-3.17	-2.46	9.8
ENSG00000277147	1	450,	0	-3.68	-2.95	8.71
ENSG00000206828	1	164,	0	-6.02	-5.2	8.17
ENSG00000150337	1	510,	0	-63.6	-62.3	9.04
ENSG00000270882	1	745,	0	-7.77	-6.91	30.5
ENSG00000270882	3	283,497,173,	0,553,6013	-8.49	-7.6	25.1
ENSG00000272196	1	268,	0	-4.15	-3.4	17.4
ENSG00000203852	1	1656,	0	-15.8	-14.8	28.3
ENSG00000178096	1	805,	0	-172	-170	21
ENSG00000023902	3	1200,107,284,	0,5330,5571	-125	-124	14.4
ENSG00000143374	1	2933,	0	-307	-305	9.15
ENSG00000143369	3	61,115,694,	0,673,1998	-180	-178	10.6
ENSG00000143382	1	270,	0	-2.98	-2.28	13.1
ENSG00000143379	1	150,	0	-3.46	-2.73	8.71
ENSG00000143379	1	450,	0	-64.6	-63.2	7.56
ENSG00000143379	3	119,629,150,	0,1334,2088	-318	-315	11.1
ENSG00000163141	1	1162,	0	-127	-125	9.18
ENSG00000143443	1	631,	0	-2.13	-1.49	9.8
ENSG00000233717	3	71,125,553,	0,10240,10805	-47.2	-46	6.51
ENSG00000143458	1	270,	0	-1.39	-0.43	5.45
ENSG00000159352	1	210,	0	-12.5	-11.5	21.2
ENSG00000143373	2	31,2008,	0,231	-172	-170	10.7
ENSG00000143375	5	40,65,129,122,603,	0,426,877,4985,7996	-2.69	-2.01	12
ENSG00000143375	3	10,207,143,	0,359,939	-3.46	-2.73	8.71
ENSG00000143375	2	129,590,	0,440	-5.35	-4.54	21.8
ENSG00000143367	2	59,598,	0,660	-30.3	-29.1	7.26
ENSG00000143376	1	480,	0	-3.63	-2.89	13.1
ENSG00000143450	1	240,	0	-1.85	-0.848	8.71
ENSG00000143450	2	72,258,	0,891	-17.1	-16.1	5.71
ENSG00000234614	2	145,153,	0,6135	-2.13	-1.1	9.8
ENSG00000237975	2	619,11,	0,1204	-4.75	-3.97	8.35
ENSG00000143520	3	545,124,560,	0,3113,26013	-7.21	-6.36	7.08
ENSG00000160678	1	121,	0	-3.95	-3.2	7.26
ENSG00000160679	1	511,	0	-23.5	-22.4	17.2
ENSG00000160679	1	270,	0	-122	-120	6.04
ENSG00000160679	2	14,465,	0,692	-606	-Inf	8.17
ENSG00000274940	4	33,175,99,887,	0,317,795,3617	-1.31	-0.362	6.54
ENSG00000143554	1	451,	0	-11.6	-10.6	9.53
ENSG00000143554	1	599,	0	-11.6	-10.7	10.1
ENSG00000143554	1	898,	0	-7.16	-6.31	28.3
ENSG00000282386	1	710,	0	-15.5	-14.5	18.5
ENSG00000272654	1	1064,	0	-8.93	-8.04	5.17
ENSG00000143569	3	66,192,42,	0,670,1149	-9.93	-9.02	8.17
ENSG00000143575	2	178,630,	0,205	-107	-106	10
ENSG00000143595	5	171,127,138,119,1737,	0,843,1892,2151,2499	-2.41	-1.75	10.9
ENSG00000143515	2	150,90,	0,2194	-9.11	-8.22	9.08
ENSG00000143515	1	718,	0	-415	-Inf	9.4
ENSG00000160712	2	135,822,	0,10685	-128	-127	13.6
ENSG00000273110	2	47,634,	0,856	-1.57	-0.688	7.63
ENSG00000163348	1	799,	0	-44.2	-43	12
ENSG00000160688	3	249,1547,4,	0,3648,5742	-264	-262	14.2
ENSG00000160685	3	314,140,25,	0,7628,8286	-43.4	-42.2	8.51
ENSG00000160685	2	1193,1168,	0,1598	-819	-Inf	17.3
ENSG00000143537	1	240,	0	-3.27	-2.56	14.2
ENSG00000143537	2	164,316,	0,254	-133	-131	34.9
ENSG00000243364	2	48,701,	0,1460	-119	-117	14.4
ENSG00000169241	1	451,	0	-189	-188	5.4
ENSG00000163462	2	19,281,	0,953	-4.45	-3.68	18.5
ENSG00000143630	1	419,	0	-16.5	-15.5	5.16
ENSG00000160753	1	1170,	0	-22.8	-21.7	9.26
ENSG00000116539	2	68,964,	0,762	-30.9	-29.8	25.1
ENSG00000125459	2	36,893,	0,42	-717	-Inf	32.2
ENSG00000132676	2	136,374,	0,1229	-305	-303	5.74
ENSG00000132718	2	49,730,	0,8218	-75.6	-74.2	10.4
ENSG00000283442	1	181,	0	-1.71	-1.09	6.54
ENSG00000173080	1	1450,	0	-2.13	-1.1	9.8
ENSG00000273002	1	181,	0	-2.99	-2.29	9.8
ENSG00000285677	4	82,172,129,97,	0,4431,9731,11825	-1.8	-1.18	6.54
ENSG00000285677	1	360,	0	-6	-5.17	13.6
ENSG00000160789	1	331,	0	-140	-138	7.44
ENSG00000196189	18	65,156,75,61,146,187,2204,63,644,117,125,443,355,181,119,158,324,1348,	0,2357,2653,2837,5965,6212,7005,10704,11022,13077,13539,13861,15578,25460,27456,27720,27967,29039	-2.13	-1.1	9.8
ENSG00000160785	2	196,74,	0,2153	-19.2	-18.2	5.45
ENSG00000160785	3	340,152,555,	0,7729,10107	-102	-100	5.92
ENSG00000260238	1	360,	0	-194	-192	9.15
ENSG00000163472	3	207,1059,459,	0,5118,6460	-43.1	-41.9	8.39
ENSG00000132692	6	45,162,99,375,49,50,	0,724,4657,5411,5956,6118	-8.69	-7.81	33.8
ENSG00000143303	2	774,4,	0,1074	-46	-44.8	5.93
ENSG00000143294	1	300,	0	-1.94	-1.31	7.63
ENSG00000187800	3	26,249,443,	0,117,912	-129	-127	6.24
ENSG00000183853	1	330,	0	-18.7	-17.6	37
ENSG00000183853	3	20,78,651,	0,570,901	-223	-221	8.38
ENSG00000272668	1	1290,	0	-49	-47.8	21.2
ENSG00000162728	1	799,	0	-6.18	-5.35	16.3
ENSG00000132716	1	538,	0	-5.29	-4.49	9.08
ENSG00000171786	1	358,	0	-1.31	-0.362	6.54
ENSG00000026751	3	277,1945,165,	0,448,3250	-1.31	-0.362	6.54
ENSG00000213080	1	90,	0	-2.39	-1.73	6.54
ENSG00000162755	1	297,	0	-2.41	-1.75	10.9
ENSG00000162755	2	11,286,	0,275	-10.2	-9.26	13.1
ENSG00000158793	3	665,32,469,	0,1777,3611	-40.4	-39.2	5.24
ENSG00000143258	1	180,	0	-3.43	-2.71	6.54
ENSG00000158882	1	809,	0	-375	-Inf	16.6
ENSG00000143252	1	179,	0	-1.39	-0.43	6.54
ENSG00000143252	1	298,	0	-105	-104	5.58
ENSG00000206921	2	299,493,	0,22318	-21.9	-20.8	19.6
ENSG00000288093	1	506,	0	-4.29	-3.52	10.3
ENSG00000206921	1	119,	0	-1.31	-0.5	6.54
ENSG00000206921	1	238,	0	-2.66	-1.98	7.63
ENSG00000206921	1	802,	0	-3.91	-3.16	6.54
ENSG00000173110	1	540,	0	-4.75	-3.97	19.6
ENSG00000173110	1	2176,	0	-230	-228	19.4
ENSG00000244682	1	388,	0	-11	-10.1	6.65
ENSG00000225217	2	86,720,	0,3664	-17.3	-16.3	11
ENSG00000225217	1	1601,	0	-11.6	-10.7	6.17
ENSG00000229808	2	27,602,	0,46092	-252	-250	5.87
ENSG00000229808	1	238,	0	-5.92	-5.1	5.63
ENSG00000239887	1	294,	0	-18.7	-17.7	8.61
ENSG00000239887	1	899,	0	-29.9	-28.8	7.63
ENSG00000239887	1	151,	0	-1.69	-1.08	7.63
ENSG00000117143	3	212,72,255,	0,907,4446	-94.8	-93.3	5.45
ENSG00000243173	3	56,150,395,	0,2265,3797	-3.7	-2.96	5.72
ENSG00000243173	1	151,	0	-1.57	-0.611	7.63
ENSG00000185630	2	774,67,	0,3128	-15.6	-14.6	6.25
ENSG00000236206	2	119,331,	0,593	-2.69	-2.01	12
ENSG00000143183	1	389,	0	-3.28	-2.56	7.63
ENSG00000224358	1	957,	0	-3.56	-2.83	15.3
ENSG00000143157	1	1556,	0	-632	-Inf	9.69
ENSG00000143157	1	689,	0	-540	-Inf	7.8
ENSG00000143190	3	51,89,760,	0,772,3246	-27	-25.9	16.5
ENSG00000287218	1	955,	0	-3.86	-3.11	16.3
ENSG00000197965	3	137,132,151,	0,427,672	-5.95	-5.13	24
ENSG00000213064	6	9,82,36,59,30,595,	0,3190,4678,4801,7220,10590	-103	-102	9.36
ENSG00000213062	1	1109,	0	-7.74	-6.88	16.9
ENSG00000213062	1	1408,	0	-10.7	-9.78	16
ENSG00000213062	1	271,	0	-3.56	-2.83	15.3
ENSG00000000460	2	431,20,	0,3304	-7.16	-6.31	28.3
ENSG00000239494	1	511,	0	-24.4	-23.4	5.17
ENSG00000285665	1	202,	0	-5.05	-4.25	20.7
ENSG00000117523	1	2098,	0	-1120	-Inf	5.1
ENSG00000010165	3	158,134,547,	0,2316,4404	-743	-Inf	8.15
ENSG00000135845	2	265,186,	0,5828	-3.56	-2.83	15.3
ENSG00000233540	1	283,	0	-1.31	-0.5	6.54
ENSG00000094975	1	449,	0	-4.43	-3.66	7.63
ENSG00000094975	2	76,643,	0,1089	-2140	-Inf	7.69
ENSG00000117560	1	652,	0	-1.31	-0.362	6.54
ENSG00000076321	3	12,64,612,	0,360,18070	-233	-231	5.22
ENSG00000117593	1	599,	0	-7.16	-6.3	15.8
ENSG00000117593	1	449,	0	-1.31	-0.362	6.54
ENSG00000185278	2	803,157,	0,3121	-10.7	-9.8	24
ENSG00000185278	1	1141,	0	-10.2	-9.32	39.2
ENSG00000185278	1	271,	0	-4.21	-3.45	8.71
ENSG00000185278	1	631,	0	-3.56	-2.83	15.3
ENSG00000152061	5	146,214,93,297,31,	0,1824,81889,82323,89200	-40	-38.8	8.15
ENSG00000225904	5	50,66,919,37,1112,	0,35738,188557,212663,216955	-1.85	-1.02	8.71
ENSG00000198797	2	775,154,	0,58843	-8.02	-7.15	5.45
ENSG00000198797	1	1468,	0	-124	-122	12
ENSG00000075391	6	838,135,203,88,31,443,	0,6571,8213,9627,12986,15368	-89.5	-88	8.08
ENSG00000213057	16	143,159,69,57,82,65,2134,130,98,57,248,115,161,92,70,118,	0,918,1591,2750,3484,7263,7408,10193,12262,17012,18423,19848,20616,28778,33985,35167	-1.79	-1.17	6.54
ENSG00000213057	2	621,155,	0,1811	-9.05	-8.15	29.4
ENSG00000273384	1	577,	0	-4.98	-4.19	5.45
ENSG00000116191	5	16,93,106,92,654,	0,3354,7796,12466,22020	-533	-Inf	9.87
ENSG00000186283	3	14,60,914,	0,2317,7430	-135	-134	10.5
ENSG00000186283	5	209,113,125,1029,47,	0,3377,5805,6680,9540	-211	-209	8.83
ENSG00000143337	1	870,	0	-543	-Inf	9.55
ENSG00000143337	1	480,	0	-5.84	-5.02	13.1
ENSG00000135837	1	540,	0	-59.4	-58.1	6.99
ENSG00000135837	2	76,1602,	0,12087	-96.9	-95.4	8.6
ENSG00000116260	1	659,	0	-25.2	-24.1	9.68
ENSG00000143324	1	540,	0	-97	-95.5	11.2
ENSG00000135835	1	361,	0	-2.13	-1.1	9.8
ENSG00000135835	1	1079,	0	-12.7	-11.8	47.9
ENSG00000153029	2	88,1082,	0,1635	-80.1	-78.6	13.2
ENSG00000162783	1	510,	0	-2.98	-2.28	13.1
ENSG00000162783	1	1967,	0	-295	-293	16.3
ENSG00000135862	1	150,	0	-2.83	-2.14	5.45
ENSG00000224468	4	19,237,100,693,	0,1102,3837,5967	-329	-Inf	5.18
ENSG00000058085	3	15,970,1412,	0,108,2963	-437	-Inf	5.97
ENSG00000287929	1	117,	0	-4.15	-3.4	17.4
ENSG00000286966	2	39,404,	0,2772	-70.5	-69.2	13.1
ENSG00000143344	1	271,	0	-2.69	-2.01	12
ENSG00000143344	3	96,115,1319,	0,5616,9499	-68.3	-66.9	18.7
ENSG00000198860	1	211,	0	-1.57	-0.688	7.63
ENSG00000198860	3	483,286,731,	0,1612,2434	-4.44	-3.67	15.3
ENSG00000198860	1	271,	0	-1.57	-0.602	7.63
ENSG00000231084	5	22,81,59,742,54,	0,5668,7436,13468,19487	-12.9	-12	10.9
ENSG00000273004	1	463,	0	-1.63	-1.02	6.54
ENSG00000229739	1	869,	0	-49.7	-48.4	5.66
ENSG00000228238	1	817,	0	-1.31	-0.362	6.54
ENSG00000116741	3	31,259,606,	0,112,533	-3460	-Inf	6.85
ENSG00000116747	2	323,187,	0,420	-2.81	-2.12	8.71
ENSG00000143355	2	143,1025,	0,228	-4.15	-3.4	17.4
ENSG00000143355	1	390,	0	-1.31	-0.362	6.54
ENSG00000143355	1	121,	0	-1.88	-1.25	5.45
ENSG00000143355	3	59,451,29,	0,377,2033	-1.57	-0.602	7.63
ENSG00000116833	2	64,356,	0,2651	-9.65	-8.74	7
ENSG00000252860	4	232,921,120,74,	0,8917,62615,72221	-1.31	-0.362	6.54
ENSG00000233827	1	719,	0	-12.1	-11.1	45.8
ENSG00000260088	1	354,	0	-2.41	-1.75	10.9
ENSG00000118200	3	100,419,588,	0,1280,1728	-1510	-Inf	9.94
ENSG00000231333	1	345,	0	-1.57	-0.602	7.63
ENSG00000163395	1	451,	0	-1.31	-0.362	6.54
ENSG00000163395	1	840,	0	-2.92	-2.22	10.9
ENSG00000163395	1	241,	0	-3.19	-2.47	5.17
ENSG00000163395	3	495,300,76,	0,804,1637	-1.57	-0.602	7.63
ENSG00000163395	1	211,	0	-2.41	-1.75	10.9
ENSG00000223396	1	328,	0	-2.13	-1.49	5.99
ENSG00000223396	1	238,	0	-2.39	-1.73	6.54
ENSG00000223396	1	494,	0	-5.71	-4.89	19.6
ENSG00000198700	2	32,838,	0,2583	-27.1	-26	9.37
ENSG00000198700	1	330,	0	-7.01	-6.16	8.99
ENSG00000198700	2	48,852,	0,763	-252	-250	8.02
ENSG00000198700	1	751,	0	-38.3	-37.2	6.87
ENSG00000198892	1	241,	0	-1.39	-0.43	5.45
ENSG00000223774	1	449,	0	-39.3	-38.1	10.8
ENSG00000223774	1	59,	0	-1.85	-0.893	8.71
ENSG00000163435	2	152,1376,	0,1336	-466	-Inf	13.9
ENSG00000163435	1	479,	0	-462	-Inf	12.1
ENSG00000077157	4	115,161,81,1830,	0,1135,5740,8890	-1.31	-0.362	6.54
ENSG00000184774	3	120,650,2040,	0,2991,4920	-1.57	-0.602	7.63
ENSG00000234996	3	56,80,460,	0,10446,11303	-6.68	-5.84	9.8
ENSG00000234996	1	893,	0	-12.2	-11.2	14.2
ENSG00000159388	1	301,	0	-1.57	-0.602	7.63
ENSG00000221643	2	17,583,	0,5930	-157	-155	7.14
ENSG00000058673	1	900,	0	-165	-164	6.57
ENSG00000058673	1	1529,	0	-166	-164	6.34
ENSG00000058673	1	510,	0	-55.9	-54.6	5.1
ENSG00000058673	1	929,	0	-159	-158	6.54
ENSG00000058673	1	1527,	0	-165	-164	6.28
ENSG00000237379	2	26,267,	0,640	-3.27	-2.56	14.2
ENSG00000143842	2	119,749,	0,1119	-355	-Inf	14.9
ENSG00000198625	3	89,81,760,	0,2201,4517	-324	-Inf	10.4
ENSG00000163531	1	1619,	0	-18.4	-17.3	12
ENSG00000163531	1	420,	0	-2.42	-1.75	9.8
ENSG00000133069	5	151,196,216,178,902,	0,4602,14307,15295,27056	-62.1	-60.8	11.8
ENSG00000174514	1	450,	0	-1.85	-1.02	8.71
ENSG00000174514	1	571,	0	-5.48	-4.68	9.26
ENSG00000133065	4	264,65,87,64,	0,22917,40466,43778	-1.69	-1.08	7.63
ENSG00000286619	2	122,717,	0,2980	-68.2	-66.8	9.18
ENSG00000286619	1	211,	0	-3.62	-2.88	5.45
ENSG00000226780	2	194,316,	0,8343	-4.9	-4.11	5.08
ENSG00000196550	2	306,1523,	0,543	-2.78	-2.09	5.45
ENSG00000266028	1	540,	0	-35.7	-34.6	6.96
ENSG00000266028	2	366,25,	0,2577	-19	-18	6.05
ENSG00000266028	1	541,	0	-56.5	-55.2	5.37
ENSG00000263528	1	960,	0	-30.5	-29.4	5.89
ENSG00000261000	1	717,	0	-6.96	-6.11	11.3
ENSG00000266094	1	300,	0	-2.13	-1.1	9.8
ENSG00000266094	1	210,	0	-1.64	-1.03	5.45
ENSG00000266094	1	869,	0	-65.9	-64.5	11.7
ENSG00000143479	4	34,112,118,1446,	0,715,1990,10453	-653	-Inf	9.49
ENSG00000162889	1	179,	0	-2.13	-1.1	9.8
ENSG00000162889	1	835,	0	-643	-Inf	10.4
ENSG00000271680	1	271,	0	-2.42	-1.75	5.08
ENSG00000123836	6	107,135,44,143,172,88,	0,580,7803,14791,15098,18909	-223	-221	6.75
ENSG00000243636	3	19,176,219,	0,1024,2138	-3.68	-2.95	6.9
ENSG00000196352	1	301,	0	-3.73	-2.99	9.26
ENSG00000284237	2	258,1842,	0,881	-2.41	-1.75	10.9
ENSG00000123689	1	730,	0	-308	-306	10.5
ENSG00000117597	2	11,648,	0,6582	-59	-57.7	5.68
ENSG00000082497	3	119,78,494,	0,3608,4937	-11	-10.1	5.63
ENSG00000082497	1	539,	0	-1.31	-0.362	6.54
ENSG00000279333	3	2306,145,333,	0,35289,86051	-2.78	-2.09	5.45
ENSG00000117625	2	418,600,	0,543	-90.7	-89.3	6.69
ENSG00000082512	1	810,	0	-55.6	-54.3	10.1
ENSG00000082512	1	750,	0	-16.7	-15.7	9.32
ENSG00000117691	1	412,	0	-29.1	-28	7.16
ENSG00000260805	1	979,	0	-1.31	-0.362	6.54
ENSG00000162769	1	598,	0	-19.1	-18	58.8
ENSG00000143494	1	241,	0	-2.98	-2.28	13.1
ENSG00000143494	2	253,348,	0,13837	-4.95	-4.16	7.08
ENSG00000136643	1	1616,	0	-417	-Inf	7.36
ENSG00000136643	1	539,	0	-10.2	-9.29	5.45
ENSG00000117707	1	331,	0	-1.85	-0.848	8.71
ENSG00000117707	2	133,47,	0,1129	-1.31	-0.362	6.54
ENSG00000215819	1	741,	0	-3.86	-3.11	16.3
ENSG00000117724	2	127,83,	0,289	-8.17	-7.3	5.66
ENSG00000117724	14	103,203,126,129,123,136,3404,2844,13,14,153,177,162,405,	0,1235,8202,9690,11636,17022,19077,23713,27123,27641,27831,30866,31984,32641	-194	-192	7.78
ENSG00000117724	5	52,256,478,179,532,	0,780,2565,4482,9223	-126	-124	9.62
ENSG00000067533	5	163,378,98,202,358,	0,17001,19735,22138,45655	-119	-118	5.13
ENSG00000281453	2	119,960,	0,3826	-117	-115	11.3
ENSG00000277007	1	387,	0	-4.29	-3.52	10.3
ENSG00000277007	1	862,	0	-6.68	-5.84	10.9
ENSG00000233012	3	202,45,471,	0,4639,8661	-5.95	-5.13	24
ENSG00000221571	1	1110,	0	-140	-139	5.01
ENSG00000136630	2	138,309,	0,1984	-11.8	-10.8	9.8
ENSG00000221571	1	444,	0	-1.57	-0.602	7.63
ENSG00000238078	4	188,215,242,317,	0,1438,1887,2858	-6.87	-6.02	26.1
ENSG00000136630	1	1528,	0	-10.3	-9.43	8.28
ENSG00000154305	2	39,2628,	0,2759	-1150	-Inf	5.84
ENSG00000197520	3	398,602,885,	0,1911,2871	-5.35	-4.54	21.8
ENSG00000154309	2	79,461,	0,1786	-68.2	-66.8	5.7
ENSG00000234523	2	57,4,	0,21933	-1.88	-1.25	5.45
ENSG00000234523	2	1781,1874,	0,9183	-122	-120	14.3
ENSG00000234523	1	1079,	0	-143	-141	19.9
ENSG00000143753	3	110,196,1043,	0,18886,23096	-694	-Inf	7.36
ENSG00000143753	6	192,179,157,743,65,484,	0,7484,7919,13821,15336,16576	-355	-Inf	5.99
ENSG00000237101	3	290,415,265,	0,3801,7813	-15.6	-14.6	5.7
ENSG00000237101	1	177,	0	-2.13	-1.1	9.8
ENSG00000143786	2	504,5,	0,9750	-4.57	-3.79	16.3
ENSG00000143786	2	16,672,	0,27716	-6.86	-6.01	27.2
ENSG00000229400	3	6,144,628,	0,3994,8760	-53.2	-51.9	8.11
ENSG00000225334	4	322,414,178,163,	0,5808,6341,12341	-2.13	-1.1	9.8
ENSG00000185842	2	888,102,	0,14977	-2.42	-1.75	10.9
ENSG00000185842	1	121,	0	-1.57	-0.602	7.63
ENSG00000185842	3	1084,147,239,	0,1539,2073	-5.96	-5.14	12
ENSG00000223306	5	261,283,103,799,134,	0,19702,21942,28653,35167	-4.79	-4.01	5.01
ENSG00000225518	1	240,	0	-1.88	-1.25	5.45
ENSG00000163050	1	657,	0	-124	-123	6.17
ENSG00000181450	3	73,121,1901,	0,4358,7738	-125	-123	10.8
ENSG00000181450	2	35,265,	0,14751	-89.1	-87.6	11.3
ENSG00000143740	1	121,	0	-1.58	-0.981	7.63
ENSG00000286389	2	14,705,	0,3570	-279	-277	8.16
ENSG00000181873	1	1039,	0	-4.75	-3.97	19.6
ENSG00000181873	1	357,	0	-4.01	-3.26	12
ENSG00000181873	2	34,717,	0,126	-5.02	-4.23	11.4
ENSG00000154358	3	123,1006,131,	0,3703,5378	-8.69	-7.81	33.8
ENSG00000154358	1	421,	0	-2.92	-2.22	10.9
ENSG00000154358	2	174,7,	0,1275	-1.31	-0.362	6.54
ENSG00000154358	1	541,	0	-1.31	-0.362	6.54
ENSG00000154358	6	242,285,264,264,264,2,	0,342,906,4179,4804,5634	-4.98	-4.19	8.71
ENSG00000154358	2	1390,21,	0,2715	-10.8	-9.92	14.7
ENSG00000270094	3	69,96,225,	0,1331,2363	-19.2	-18.2	6.54
ENSG00000183929	1	929,	0	-17.2	-16.2	15.6
ENSG00000206878	1	125,	0	-10.3	-9.4	5.81
ENSG00000116574	3	526,59,578,	0,2194,7806	-54.5	-53.2	7.33
ENSG00000223635	3	311,117,295,	0,1755,5609	-1.31	-0.362	6.54
ENSG00000135763	1	2456,	0	-115	-114	9.32
ENSG00000228058	1	505,	0	-4.79	-4.01	13.1
ENSG00000228058	1	208,	0	-3.22	-2.51	7.63
ENSG00000143641	1	91,	0	-1.57	-0.602	7.63
ENSG00000143641	2	50,788,	0,4788	-693	-Inf	5.82
ENSG00000223393	2	309,350,	0,3535	-8.69	-7.81	33.8
ENSG00000173409	1	240,	0	-2.59	-1.92	6.54
ENSG00000173409	2	33,476,	0,303	-341	-Inf	7.46
ENSG00000010072	1	840,	0	-21.3	-20.3	7.12
ENSG00000010072	1	780,	0	-38.7	-37.5	5.11
ENSG00000162946	3	51,107,469,	0,1097,76970	-4.15	-3.4	17.4
ENSG00000162946	1	389,	0	-3.51	-2.78	5.81
ENSG00000162946	4	145,184,378,910,	0,2600,57962,67036	-4.15	-3.4	17.4
ENSG00000235152	3	133,140,399,	0,23847,25008	-1.31	-0.362	6.54
ENSG00000135778	1	840,	0	-68.1	-66.7	8.71
ENSG00000143674	1	181,	0	-2.13	-1.49	5.99
ENSG00000143674	2	718,570,	0,3312	-119	-117	14.1
ENSG00000264377	1	1199,	0	-82.4	-81	8.37
ENSG00000168275	2	187,348,	0,9520	-123	-121	11.8
ENSG00000168264	2	630,63,	0,2413	-737	-Inf	18.1
ENSG00000054267	5	149,100,209,401,221,	0,1049,1220,1679,2371	-21.3	-20.3	5.17
ENSG00000152904	2	209,1260,	0,389	-81.1	-79.7	8.08
ENSG00000143669	1	687,	0	-4.85	-4.07	16.3
ENSG00000116977	4	285,200,236,28,	0,301,5389,5873	-2.69	-2.01	12
ENSG00000116977	1	1767,	0	-90.5	-89	5.93
ENSG00000116984	3	115,113,793,	0,1570,2122	-29.7	-28.6	5.65
ENSG00000116984	4	803,162,127,108,	0,3866,10119,13562	-32.7	-31.5	10.3
ENSG00000116984	1	421,	0	-2.69	-2.01	12
ENSG00000133019	1	631,	0	-55.6	-54.3	13.9
ENSG00000133019	1	241,	0	-1.85	-1.02	8.71
ENSG00000133019	1	271,	0	-5.67	-4.86	6.54
ENSG00000215805	1	2010,	0	-413	-Inf	17.7
ENSG00000155816	4	88,46,1842,64,	0,53680,77535,108831	-32.5	-31.4	34.9
ENSG00000233735	4	42,12,56,820,	0,2142,10180,28772	-23.8	-22.7	5.78
ENSG00000226919	1	691,	0	-1.85	-1.18	8.71
ENSG00000287516	1	571,	0	-2.69	-2.01	12
ENSG00000287516	1	450,	0	-2.13	-1.36	9.8
ENSG00000117009	1	1076,	0	-541	-Inf	10.2
ENSG00000117009	1	598,	0	-9	-8.11	34.9
ENSG00000287513	1	477,	0	-2.39	-1.73	6.54
ENSG00000287513	1	596,	0	-9.92	-9.01	38.1
ENSG00000143702	4	29,115,124,220,	0,34,3649,4588	-227	-225	6.48
ENSG00000054282	1	270,	0	-4.21	-3.45	6.26
ENSG00000179456	3	55,162,1662,	0,2344,4849	-281	-279	14.7
ENSG00000179397	5	237,77,243,49,24,	0,3116,6896,9531,23164	-1.57	-0.602	7.63
ENSG00000179397	5	5,78,51,107,299,	0,8535,24810,28125,61855	-2.18	-1.53	8.71
ENSG00000179397	2	75,375,	0,7928	-13	-12.1	49
ENSG00000179397	1	120,	0	-2.41	-1.75	10.9
ENSG00000232059	2	112,487,	0,13647	-424	-Inf	8.38
ENSG00000203667	1	360,	0	-35.4	-34.2	5.77
ENSG00000203666	1	301,	0	-3.86	-3.11	16.3
ENSG00000203666	1	691,	0	-14.8	-13.8	8.39
ENSG00000203666	1	241,	0	-2.91	-2.22	5.81
ENSG00000162849	1	3655,	0	-2.41	-1.75	10.9
ENSG00000225300	4	89,22,97,1021,	0,7250,7442,12640	-331	-Inf	10.7
ENSG00000260698	3	25,136,469,	0,11980,17481	-290	-288	10.4
ENSG00000260698	1	810,	0	-1.85	-0.848	8.71
ENSG00000260698	1	1499,	0	-5.65	-4.84	22.9
ENSG00000227953	1	360,	0	-1.88	-1.25	6.54
ENSG00000227953	1	331,	0	-1.85	-0.848	8.71
ENSG00000227953	2	425,355,	0,5475	-2.98	-2.28	13.1
ENSG00000227953	1	331,	0	-1.57	-0.662	7.63
ENSG00000227953	1	271,	0	-4.29	-3.52	10.3
ENSG00000224014	1	270,	0	-5.19	-4.39	5.66
ENSG00000197617	1	767,	0	-1.85	-0.848	8.71
ENSG00000162711	1	151,	0	-2.13	-1.1	9.8
ENSG00000162711	2	435,14,	0,4587	-5.65	-4.84	22.9
ENSG00000235749	1	719,	0	-11.3	-10.4	9.26
ENSG00000153230	2	187,891,	0,82546	-2.69	-2.01	12
ENSG00000221888	4	63,919,338,417,	0,10262,12973,13567	-4.15	-3.4	17.4
ENSG00000228336	1	4019,	0	-1.85	-0.848	8.71
ENSG00000238243	1	680,	0	-18.3	-17.3	45.8
ENSG00000224227	2	64,959,	0,9374	-6.83	-5.99	8.99
ENSG00000232215	1	324,	0	-1.85	-0.848	8.71
ENSG00000203663	3	166,75,449,	0,5480,8102	-1.39	-0.43	5.45
ENSG00000203663	1	390,	0	-1.57	-0.602	7.63
ENSG00000203663	1	420,	0	-2.41	-1.75	10.9
ENSG00000203663	1	570,	0	-4.01	-3.26	5.17
ENSG00000200982	1	390,	0	-2.41	-1.75	10.9
ENSG00000196071	1	298,	0	-2.13	-1.25	9.8
ENSG00000171161	1	1467,	0	-133	-132	13.1
ENSG00000185220	4	57,95,64,1969,	0,86,7530,10316	-64.6	-63.3	14.3
ENSG00000278267	3	98,34,133,	0,601,1392	-2.92	-2.22	9.8
ENSG00000268903	1	755,	0	-3.56	-2.83	15.3
ENSG00000236679	1	385,	0	-4.48	-3.71	12
ENSG00000230021	1	480,	0	-7.4	-6.54	13.1
ENSG00000230021	8	31,58,191,171,197,98,124,28,	0,3533,5649,13406,14421,14954,16921,26303	-2.13	-1.1	9.8
ENSG00000187642	1	507,	0	-3.9	-3.16	8.71
ENSG00000188290	1	236,	0	-2.65	-1.97	7.08
ENSG00000224969	2	194,277,	0,920	-2.13	-1.1	9.8
ENSG00000273443	1	178,	0	-1.31	-0.5	6.54
ENSG00000217801	2	10,228,	0,262	-106	-104	11
ENSG00000237330	2	1609,291,	0,3049	-3.27	-2.56	14.2
ENSG00000131591	1	2008,	0	-68.1	-66.7	9.02
ENSG00000131591	1	571,	0	-1.31	-0.688	6.54
ENSG00000186891	1	385,	0	-11.3	-10.4	7.9
ENSG00000078808	1	747,	0	-227	-225	7.49
ENSG00000078808	1	419,	0	-9.62	-8.71	37
ENSG00000184163	4	710,322,344,209,	0,1111,1538,3671	-2.98	-2.28	13.1
ENSG00000160087	1	539,	0	-207	-205	5.12
ENSG00000131584	1	181,	0	-3.27	-2.56	14.2
ENSG00000127054	1	271,	0	-61.9	-60.5	13.6
ENSG00000127054	1	511,	0	-74.3	-72.9	11.8
ENSG00000127054	2	150,780,	0,1378	-67.3	-65.9	11.6
ENSG00000127054	1	421,	0	-5.67	-4.86	7.63
ENSG00000162576	2	4,536,	0,2451	-98.6	-97.1	22
ENSG00000221978	1	630,	0	-52.3	-51	16.7
ENSG00000221978	2	1124,75,	0,1318	-1530	-Inf	11.3
ENSG00000205090	3	730,209,141,	0,811,4278	-4.21	-3.45	15.3
ENSG00000205090	1	271,	0	-1.31	-0.362	6.54
ENSG00000228594	1	719,	0	-18.7	-17.7	7.63
ENSG00000228594	1	1018,	0	-3.97	-3.22	6.54
ENSG00000197530	1	660,	0	-9.33	-8.43	11.4
ENSG00000272106	1	150,	0	-2.09	-1.45	8.71
ENSG00000248333	9	23,66,159,96,162,179,49,65,7,	0,618,1232,1476,1917,4696,5030,5149,5343	-49.5	-48.2	5.71
ENSG00000248333	1	689,	0	-13.2	-12.3	13.1
ENSG00000248333	1	1855,	0	-136	-134	6.88
ENSG00000189339	2	1089,138,	0,3396	-1620	-Inf	16.4
ENSG00000268575	1	359,	0	-2.13	-1.1	9.8
ENSG00000268575	1	628,	0	-2.41	-1.75	10.9
ENSG00000008128	2	585,671,	0,2548	-80	-78.5	8.71
ENSG00000008128	1	1316,	0	-7.72	-6.85	8.71
ENSG00000215790	1	120,	0	-3.2	-2.49	5.99
ENSG00000008130	1	630,	0	-5.14	-4.35	14.2
ENSG00000078369	1	61,	0	-1.31	-0.362	6.54
ENSG00000178821	2	573,168,	0,663	-10.9	-9.99	6.54
ENSG00000271806	1	690,	0	-1.85	-1.02	8.71
ENSG00000182873	2	1053,147,	0,1543	-370	-Inf	12.7
ENSG00000182873	3	10,369,252,	0,598,3304	-55.8	-54.5	6.4
ENSG00000162585	1	840,	0	-11.8	-10.8	6.85
ENSG00000162585	1	1471,	0	-31	-29.9	7.37
ENSG00000162585	1	331,	0	-6.25	-5.42	25.1
ENSG00000162585	2	189,172,	0,279	-1.85	-0.888	8.71
ENSG00000272161	3	327,47,557,	0,2844,10873	-2.13	-1.1	9.8
ENSG00000116151	1	391,	0	-14.3	-13.3	53.4
ENSG00000116151	1	3779,	0	-14	-13	44.7
ENSG00000116151	1	301,	0	-1.57	-0.602	7.63
ENSG00000272420	1	210,	0	-1.85	-0.848	8.71
ENSG00000157881	2	524,44,	0,1256	-125	-123	27.4
ENSG00000157881	2	59,1,	0,2285	-4.7	-3.92	6.81
ENSG00000142606	1	331,	0	-1.31	-0.362	6.54
ENSG00000162591	1	2548,	0	-344	-Inf	28.6
ENSG00000238260	1	356,	0	-2.76	-2.08	5.45
ENSG00000227372	2	32,598,	0,90	-3.95	-3.2	7.26
ENSG00000227372	1	1169,	0	-100	-98.6	7.91
ENSG00000162592	1	1588,	0	-142	-140	12.1
ENSG00000130764	1	1225,	0	-9.42	-8.52	6.17
ENSG00000198912	2	322,604,	0,817	-210	-209	5.79
ENSG00000198912	1	508,	0	-6.25	-5.42	25.1
ENSG00000158292	4	1122,185,193,60,	0,1558,2456,4836	-370	-Inf	15.7
ENSG00000097021	1	240,	0	-3.86	-3.11	16.3
ENSG00000069812	2	238,2063,	0,2187	-85	-83.5	12.7
ENSG00000069812	1	1226,	0	-24.5	-23.4	17.4
ENSG00000069812	4	165,96,144,193,	0,431,600,5302	-2.69	-2.01	12
ENSG00000215788	1	716,	0	-33.1	-32	6.02
ENSG00000171680	5	451,832,221,120,110,	0,633,1899,2213,2422	-107	-106	8.44
ENSG00000171680	1	151,	0	-8.36	-7.48	5.99
ENSG00000171680	1	629,	0	-73.3	-71.9	18.5
ENSG00000162408	1	300,	0	-7.01	-6.16	7.84
ENSG00000162413	1	1405,	0	-328	-Inf	10.8
ENSG00000162413	4	55,406,67,698,	0,3544,4247,6294	-82.9	-81.5	18.5
ENSG00000116273	3	90,231,158,	0,542,11538	-7.81	-6.94	21.8
ENSG00000237436	3	154,75,186,	0,257,766	-10.9	-9.96	25.1
ENSG00000284716	1	91,	0	-3.43	-2.71	5.45
ENSG00000116285	1	1642,	0	-6680	-Inf	5.29
ENSG00000232848	2	697,103,	0,1116	-1.31	-0.362	6.54
ENSG00000074800	1	331,	0	-2.41	-1.75	10.9
ENSG00000180758	1	210,	0	-1.31	-0.362	6.54
ENSG00000180758	2	142,458,	0,17297	-1.31	-0.362	6.54
ENSG00000284357	1	1138,	0	-1.31	-0.362	6.54
ENSG00000284357	2	1282,1921,	0,29077	-4.15	-3.4	17.4
ENSG00000284652	1	1372,	0	-6.68	-5.84	19.6
ENSG00000284693	1	240,	0	-1.31	-0.362	6.54
ENSG00000231789	2	30,264,	0,8022	-2.91	-2.22	8.71
ENSG00000162441	1	450,	0	-70.8	-69.4	6.4
ENSG00000160049	1	361,	0	-30.3	-29.1	5.51
ENSG00000130940	2	92,49,	0,1398	-1.57	-0.602	7.63
ENSG00000009724	7	66,119,324,197,1936,229,37,	0,2852,8034,8498,9957,12050,12362	-1.31	-0.662	6.54
ENSG00000171824	1	61,	0	-4.18	-3.43	5.45
ENSG00000171824	1	241,	0	-2.41	-1.75	10.9
ENSG00000116661	3	162,111,116,	0,283,1604	-4.29	-3.52	12
ENSG00000177000	3	889,120,11,	0,1197,1627	-146	-144	19.1
ENSG00000177000	1	91,	0	-1.57	-0.602	7.63
ENSG00000011021	1	870,	0	-4.52	-3.75	6.54
ENSG00000275915	3	129,327,45,	0,1227,1676	-2.13	-1.25	9.8
ENSG00000116685	1	717,	0	-4.7	-3.92	9.26
ENSG00000287384	1	595,	0	-2.69	-2.01	12
ENSG00000162496	1	835,	0	-56.3	-55	8.6
ENSG00000162494	1	951,	0	-39.5	-38.3	15.4
ENSG00000162494	1	61,	0	-3.43	-2.71	5.45
ENSG00000175147	1	181,	0	-1.85	-0.848	8.71
ENSG00000175147	3	1982,578,1092,	0,2501,3582	-2.98	-2.28	13.1
ENSG00000171729	3	441,2422,1328,	0,1333,31672	-1.31	-0.688	6.54
ENSG00000132906	4	163,144,38,344,	0,300,569,1908	-3.86	-3.11	16.3
ENSG00000116771	2	91,356,	0,1391	-2.92	-2.22	10.9
ENSG00000116771	1	809,	0	-2.41	-1.75	10.9
ENSG00000116771	1	271,	0	-1.31	-0.362	6.54
ENSG00000116771	1	301,	0	-3.27	-2.56	14.2
ENSG00000233954	1	688,	0	-20.4	-19.3	10.9
ENSG00000065526	1	1758,	0	-32.6	-31.5	13.1
ENSG00000142627	3	664,68,222,	0,2512,7464	-778	-Inf	9.57
ENSG00000237276	2	153,56,	0,548	-1.85	-0.848	8.71
ENSG00000237276	13	2,37,95,21,67,65,63,303,65,56,120,99,106,	0,79,566,904,1712,2321,2555,6685,7088,7305,7448,7743,9420	-2.69	-2.01	12
ENSG00000288398	2	606,18,	0,818	-18.4	-17.3	21.8
ENSG00000132881	1	238,	0	-5.7	-4.89	21.8
ENSG00000233929	1	61,	0	-2.42	-1.75	5.45
ENSG00000037637	1	1228,	0	-493	-Inf	24.1
ENSG00000080947	1	509,	0	-8.13	-7.26	5.93
ENSG00000219481	3	1200,124,24,	0,2391,2941	-1060	-Inf	11.2
ENSG00000186715	2	838,91,	0,962	-1.85	-0.848	8.71
ENSG00000235241	1	2130,	0	-2.41	-1.75	10.9
ENSG00000117122	1	269,	0	-2.13	-1.1	9.8
ENSG00000117115	1	61,	0	-1.31	-0.362	6.54
ENSG00000117115	1	361,	0	-1.31	-0.611	6.54
ENSG00000179051	2	716,67,	0,1141	-301	-299	5.66
ENSG00000265606	1	239,	0	-7.55	-6.68	13.1
ENSG00000272084	1	597,	0	-12.8	-11.9	8.71
ENSG00000127463	2	563,126,	0,649	-517	-Inf	7.49
ENSG00000077549	1	421,	0	-82.4	-81	40.6
ENSG00000077549	1	91,	0	-1.31	-0.362	6.54
ENSG00000077549	1	540,	0	-1.31	-0.362	6.54
ENSG00000162542	1	1163,	0	-232	-230	23.4
ENSG00000162545	2	22,189,	0,590	-4.45	-3.68	18.5
ENSG00000162545	1	300,	0	-2.39	-1.73	6.54
ENSG00000090432	3	1582,121,35,	0,2231,3384	-521	-Inf	16.2
ENSG00000117242	1	389,	0	-2.76	-2.08	12
ENSG00000117242	1	657,	0	-76.6	-75.2	10.1
ENSG00000117245	2	191,119,	0,374	-4.15	-3.4	17.4
ENSG00000117245	1	1197,	0	-28.5	-27.4	5.26
ENSG00000090686	1	480,	0	-2.02	-1.38	8.71
ENSG00000142798	1	331,	0	-466	-Inf	12.7
ENSG00000070831	2	1024,85,	0,1495	-1.85	-0.848	8.71
ENSG00000218510	1	959,	0	-203	-201	6.93
ENSG00000228397	1	360,	0	-2.98	-2.28	13.1
ENSG00000162552	1	391,	0	-1.31	-0.362	6.54
ENSG00000162552	1	1050,	0	-7.77	-6.91	30.5
ENSG00000162552	1	271,	0	-4.18	-3.42	7.08
ENSG00000227868	1	241,	0	-2.92	-2.22	8.71
ENSG00000004487	2	405,261,	0,67651	-54.2	-52.9	5.91
ENSG00000240553	1	511,	0	-92.7	-91.2	7.85
ENSG00000240553	3	1252,472,916,	0,2625,3388	-179	-177	6.87
ENSG00000179546	1	359,	0	-1.85	-1.02	8.71
ENSG00000179546	1	717,	0	-4.01	-3.26	14.2
ENSG00000261326	1	120,	0	-1.85	-0.995	8.71
ENSG00000125944	1	180,	0	-6.96	-6.11	26.1
ENSG00000125944	2	1033,15,	0,1167	-619	-Inf	5.88
ENSG00000125945	2	2039,55,	0,5859	-218	-217	15.9
ENSG00000007968	3	757,193,66,	0,6943,9624	-2.13	-1.1	9.8
ENSG00000117305	2	779,80,	0,997	-136	-135	5.42
ENSG00000142677	2	1210,138,	0,2318	-20.5	-19.4	8.23
ENSG00000001460	2	662,28,	0,2893	-146	-144	14.2
ENSG00000001460	1	241,	0	-9.31	-8.41	35.9
ENSG00000001460	1	1199,	0	-3.46	-2.73	10.9
ENSG00000278034	1	90,	0	-1.57	-0.602	7.63
ENSG00000117616	3	773,176,128,	0,14575,51222	-11	-10.1	10.3
ENSG00000261349	2	33,426,	0,609	-5.65	-4.84	22.9
ENSG00000127423	1	596,	0	-23.2	-22.1	6.82
ENSG00000127423	1	388,	0	-12.2	-11.2	5.45
ENSG00000182749	2	1218,33,	0,7965	-35.1	-33.9	7.15
ENSG00000223624	2	1689,75,	0,8333	-2.69	-2.01	12
ENSG00000207237	2	704,104,	0,11178	-226	-224	17.4
ENSG00000236782	1	593,	0	-485	-Inf	11.6
ENSG00000236782	2	289,215,	0,532	-1.31	-0.362	6.54
ENSG00000158062	2	463,77,	0,542	-20.7	-19.7	12.4
ENSG00000176092	2	359,62,	0,466	-1.31	-0.362	6.54
ENSG00000225891	1	675,	0	-1.85	-0.848	8.71
ENSG00000260063	1	568,	0	-8.69	-7.81	33.8
ENSG00000117713	1	1164,	0	-8.39	-7.5	32.7
ENSG00000142751	1	416,	0	-40.7	-39.5	7.06
ENSG00000198746	4	52,175,425,239,	0,839,3904,6595	-155	-153	10.1
ENSG00000158246	2	1938,444,	0,7387	-8.49	-7.6	28.3
ENSG00000126705	2	163,3432,	0,12507	-85.5	-84.1	19.1
ENSG00000126705	1	1169,	0	-43.6	-42.4	29.4
ENSG00000126705	3	78,237,704,	0,35214,35545	-7.77	-6.91	30.5
ENSG00000253005	1	1165,	0	-3.56	-2.83	15.3
ENSG00000126698	2	20,189,	0,65	-2.18	-1.53	5.45
ENSG00000270605	1	210,	0	-2.66	-1.98	5.45
ENSG00000188060	3	452,110,68,	0,954,13527	-3.27	-2.56	14.2
ENSG00000120656	1	360,	0	-6.51	-5.67	11.4
ENSG00000233427	1	118,	0	-1.31	-0.362	6.54
ENSG00000253304	3	1342,138,48,	0,1857,3349	-21.3	-20.2	26.1
ENSG00000225750	2	1484,14,	0,2360	-300	-298	6.66
ENSG00000116353	1	1410,	0	-22.2	-21.2	13.1
ENSG00000162510	1	240,	0	-1.31	-0.362	6.54
ENSG00000162510	1	449,	0	-1.31	-0.362	6.54
ENSG00000162510	2	83,545,	0,218	-1.31	-0.362	6.54
ENSG00000162510	4	80,417,126,454,	0,679,1560,3505	-2.42	-1.75	6.54
ENSG00000264773	1	330,	0	-1.85	-0.848	8.71
ENSG00000162512	1	660,	0	-5.48	-4.68	7.63
ENSG00000162512	3	799,292,347,	0,1718,3973	-29	-27.9	6.06
ENSG00000084636	5	477,45,87,42,68,	0,1445,2246,2426,2554	-2.41	-1.75	10.9
ENSG00000121753	1	660,	0	-56.7	-55.4	14.5
ENSG00000121753	3	469,81,50,	0,854,1035	-8.38	-7.5	6.05
ENSG00000224066	2	365,79,	0,523	-5.05	-4.25	20.7
ENSG00000160055	1	358,	0	-3.63	-2.89	6.54
ENSG00000160055	1	715,	0	-60	-58.7	10.1
ENSG00000220785	2	312,108,	0,384	-27.3	-26.2	8.35
ENSG00000225828	2	295,35,	0,459	-1.39	-0.43	6.54
ENSG00000225828	1	270,	0	-1.85	-0.848	8.71
ENSG00000176261	2	179,121,	0,20648	-40.9	-39.7	5.05
ENSG00000162520	4	1078,163,130,89,	0,7641,7983,8541	-58.9	-57.6	5.45
ENSG00000116497	1	361,	0	-3.85	-3.11	6.17
ENSG00000116514	2	835,96,	0,1922	-498	-Inf	7.3
ENSG00000004455	1	1020,	0	-473	-Inf	24.4
ENSG00000278997	1	449,	0	-7.88	-7.01	5.31
ENSG00000116525	1	210,	0	-2.39	-1.73	6.54
ENSG00000134686	2	128,172,	0,3455	-4.93	-4.14	9.26
ENSG00000163866	3	928,184,387,	0,1501,2131	-475	-Inf	10.9
ENSG00000243749	1	61,	0	-1.31	-0.44	6.54
ENSG00000243749	1	900,	0	-146	-145	11.3
ENSG00000243749	1	751,	0	-38.8	-37.6	6.57
ENSG00000146463	2	347,112,	0,7144	-166	-164	14.2
ENSG00000142687	1	420,	0	-41.6	-40.4	6.77
ENSG00000142686	1	1017,	0	-59.3	-58	10.4
ENSG00000092853	1	121,	0	-1.31	-0.362	6.54
ENSG00000092853	2	43,77,	0,350	-2.92	-2.22	7.63
ENSG00000092853	10	40,192,575,109,73,78,162,449,109,132,	0,2278,8875,9629,10531,10937,11693,12799,13751,18380	-9.34	-8.44	5.74
ENSG00000271914	1	396,	0	-2.71	-2.02	8.71
ENSG00000171812	1	240,	0	-1.57	-0.602	7.63
ENSG00000171812	1	300,	0	-2.39	-1.73	6.54
ENSG00000171812	1	1317,	0	-3.27	-2.56	14.2
ENSG00000054116	1	927,	0	-850	-Inf	9.19
ENSG00000142694	4	695,97,157,262,	0,940,1428,1862	-224	-222	18.3
ENSG00000181817	4	278,130,718,291,	0,1031,2109,6291	-482	-Inf	13.1
ENSG00000116885	2	53,98,	0,1092	-2.69	-2.01	12
ENSG00000233621	3	865,93,268,	0,1319,19096	-30.9	-29.7	18.9
ENSG00000163877	2	541,1166,	0,2685	-439	-Inf	7.79
ENSG00000163877	4	123,167,261,288,	0,7349,11015,12534	-40.8	-39.6	13.1
ENSG00000134697	2	192,228,	0,857	-135	-134	5.29
ENSG00000233728	2	450,104,	0,910	-206	-204	17.7
ENSG00000196449	1	181,	0	-1.88	-1.25	7.63
ENSG00000196449	3	877,64,466,	0,2729,7431	-48.2	-46.9	7.25
ENSG00000188786	3	396,52,62,	0,1174,2217	-53.5	-52.2	5.35
ENSG00000204084	1	3417,	0	-1.31	-0.362	6.54
ENSG00000116954	2	1118,20,	0,7352	-799	-Inf	10.5
ENSG00000116954	2	57,363,	0,2384	-47.6	-46.3	103
ENSG00000116954	2	372,15,	0,6606	-116	-114	6.01
ENSG00000131233	1	893,	0	-2.29	-1.64	7.63
ENSG00000274944	1	269,	0	-3.56	-2.83	15.3
ENSG00000243970	3	226,140,24,	0,1278,1527	-5.67	-4.86	7.63
ENSG00000163909	1	1230,	0	-1.57	-0.602	7.63
ENSG00000198754	1	480,	0	-6.41	-5.58	5.45
ENSG00000198754	1	450,	0	-3.86	-3.11	16.3
ENSG00000198754	1	1138,	0	-1.85	-0.848	8.71
ENSG00000116990	1	301,	0	-2.71	-2.02	9.8
ENSG00000236546	1	1978,	0	-12.9	-11.9	25.1
ENSG00000259943	1	1274,	0	-154	-152	20.2
ENSG00000049089	1	718,	0	-8.21	-7.33	16.3
ENSG00000227278	2	174,258,	0,339	-11.2	-10.3	8.4
ENSG00000238186	2	309,180,	0,1184	-3.46	-2.73	12
ENSG00000233910	1	241,	0	-1.63	-1.02	6.54
ENSG00000179862	1	1310,	0	-26.1	-25	12
ENSG00000171790	1	359,	0	-17.5	-16.5	5.45
ENSG00000229901	2	249,145,	0,521	-2.13	-1.49	7.63
ENSG00000127129	1	900,	0	-11.6	-10.7	14.2
ENSG00000230638	4	862,87,176,104,	0,5513,11846,62655	-16.6	-15.6	7.84
ENSG00000284895	2	590,100,	0,44020	-8.41	-7.53	6.54
ENSG00000127124	3	848,219,43,	0,1273,16980	-84.2	-82.8	8.14
ENSG00000198815	1	211,	0	-4.29	-3.53	5.45
ENSG00000198815	2	210,21,	0,2540	-5.02	-4.23	8.71
ENSG00000285728	1	121,	0	-5.42	-4.62	18.5
ENSG00000285728	1	270,	0	-1.57	-0.602	7.63
ENSG00000285728	1	150,	0	-1.31	-0.362	6.54
ENSG00000117385	1	570,	0	-341	-Inf	16
ENSG00000177868	2	449,52,	0,6358	-44.5	-43.3	9.8
ENSG00000177868	1	207,	0	-3.46	-2.73	14.2
ENSG00000228192	1	780,	0	-10.4	-9.5	9.26
ENSG00000228192	4	41,142,47,130,	0,802,1431,2538	-98.2	-96.7	6.63
ENSG00000283836	1	627,	0	-208	-206	5.36
ENSG00000178922	1	418,	0	-35.6	-34.4	5.99
ENSG00000066135	2	225,494,	0,14642	-1.31	-0.362	6.54
ENSG00000236200	1	449,	0	-1.85	-0.848	8.71
ENSG00000126091	3	407,311,31,	0,2719,3768	-118	-116	10.9
ENSG00000159214	2	493,258,	0,4983	-15	-14	5.45
ENSG00000230615	1	1398,	0	-1.85	-1.02	8.71
ENSG00000126106	1	240,	0	-4.7	-3.92	5.66
ENSG00000126106	1	869,	0	-7.86	-6.99	9.8
ENSG00000225721	1	119,	0	-1.39	-0.43	6.54
ENSG00000202444	1	450,	0	-1.31	-0.362	6.54
ENSG00000226499	1	162,	0	-1.85	-0.848	8.71
ENSG00000126107	2	1305,40,	0,2054	-49.2	-47.9	10.2
ENSG00000162415	2	790,108,	0,98111	-1.85	-0.848	8.71
ENSG00000159588	1	300,	0	-2.41	-1.75	10.9
ENSG00000234329	1	176,	0	-1.57	-0.602	7.63
ENSG00000234329	1	205,	0	-4.18	-3.42	6.26
ENSG00000117461	2	528,12,	0,2574	-47.6	-46.3	6.11
ENSG00000085998	2	28,601,	0,21298	-4.15	-3.4	17.4
ENSG00000142961	1	539,	0	-7.94	-7.07	6.85
ENSG00000079277	2	89,181,	0,334	-2.13	-1.25	9.8
ENSG00000162365	4	525,35,279,82,	0,80382,81518,82537	-5.19	-4.39	8.71
ENSG00000162367	2	798,69,	0,9164	-119	-117	9.84
ENSG00000123473	2	78,939,	0,8077	-85	-83.5	8.56
ENSG00000225762	2	216,40,	0,5320	-2.13	-1.1	9.8
ENSG00000237424	1	2300,	0	-9.58	-8.67	12.5
ENSG00000223814	1	181,	0	-1.31	-0.615	6.54
ENSG00000269113	2	472,69,	0,2562	-14.2	-13.2	7.63
ENSG00000269113	1	570,	0	-1.85	-0.848	8.71
ENSG00000287661	3	39,3297,12,	0,44170,51133	-1.31	-0.396	6.54
ENSG00000142700	1	1139,	0	-4.48	-3.71	12
ENSG00000213478	1	1288,	0	-1.57	-0.602	7.63
ENSG00000227742	2	15,313,	0,1806	-2.65	-1.97	10.9
ENSG00000227742	1	506,	0	-7.47	-6.61	29.4
ENSG00000227742	1	298,	0	-3.43	-2.71	5.45
ENSG00000078618	3	89,58,663,	0,15653,15945	-96.3	-94.8	26.1
ENSG00000285839	2	19,663,	0,2158	-47.4	-46.1	7.4
ENSG00000285839	1	1229,	0	-307	-305	20.8
ENSG00000228407	1	340,	0	-11.9	-10.9	19.6
ENSG00000154222	2	481,209,	0,4870	-22.2	-21.2	6.54
ENSG00000154222	1	900,	0	-104	-102	8.61
ENSG00000134744	3	58,704,108,	0,2787,5663	-503	-Inf	15.1
ENSG00000162377	4	707,141,160,127,	0,5265,10447,10759	-407	-Inf	12.3
ENSG00000121310	1	810,	0	-159	-158	7.79
ENSG00000236723	3	638,66,13,	0,1892,2683	-136	-135	7.11
ENSG00000162384	1	359,	0	-10.9	-9.96	38.1
ENSG00000162385	1	1440,	0	-61.3	-60	13.2
ENSG00000239007	1	510,	0	-7.14	-6.29	6.26
ENSG00000201003	3	346,161,2,	0,4641,19470	-131	-129	5.31
ENSG00000058804	1	510,	0	-187	-185	15.6
ENSG00000219102	1	444,	0	-5.52	-4.71	8.71
ENSG00000280378	1	91,	0	-1.31	-0.396	6.54
ENSG00000157216	1	419,	0	-10.4	-9.49	30.5
ENSG00000162396	1	1521,	0	-64.7	-63.3	11.8
ENSG00000006555	1	301,	0	-8.44	-7.56	9.26
ENSG00000006555	2	870,119,	0,1415	-4.92	-4.13	13.1
ENSG00000162402	1	1080,	0	-149	-147	6.19
ENSG00000162402	2	620,160,	0,2785	-332	-Inf	10
ENSG00000260971	3	54,252,594,	0,2133,6098	-1.31	-0.362	6.54
ENSG00000260971	1	270,	0	-1.57	-0.602	7.63
ENSG00000229871	6	437,126,293,75,118,180,	0,10129,20455,41425,51042,51604	-1.57	-0.602	7.63
ENSG00000229871	3	204,126,417,	0,10062,74852	-1.57	-0.602	7.63
ENSG00000229871	1	890,	0	-2.13	-1.1	9.8
ENSG00000162407	2	449,1,	0,64332	-58.4	-57.1	7.07
ENSG00000162600	3	102,243,435,	0,47168,52543	-1.31	-0.362	6.54
ENSG00000184292	1	717,	0	-3.12	-2.42	6.54
ENSG00000162601	4	649,99,79,13,	0,3256,7141,7397	-79.5	-78.1	5.09
ENSG00000177606	1	2689,	0	-1350	-Inf	22.7
ENSG00000237352	1	600,	0	-1.85	-0.848	8.71
ENSG00000224609	7	86,122,439,374,111,1175,270,	0,4326,51389,56301,61217,143400,144937	-6.68	-5.84	10.9
ENSG00000224609	2	132,528,	0,1850	-6.44	-5.6	17.4
ENSG00000270457	1	338,	0	-3.28	-2.56	5.99
ENSG00000226476	1	810,	0	-18.2	-17.2	10
ENSG00000226476	2	621,9,	0,8200	-12.9	-11.9	8.85
ENSG00000226476	3	28,869,3,	0,7370,11992	-29.5	-28.4	5.71
ENSG00000223683	6	17,66,1395,52,139,217,	0,534,3855,47244,58498,59607	-1.31	-0.362	6.54
ENSG00000230798	2	2,87,	0,774	-1.31	-0.362	6.54
ENSG00000142856	1	870,	0	-9	-8.11	34.9
ENSG00000152763	1	181,	0	-1.85	-0.888	8.71
ENSG00000116729	2	292,68,	0,326	-1.31	-0.362	6.54
ENSG00000234383	1	710,	0	-2.35	-1.69	5.45
ENSG00000226088	2	434,141,	0,735	-12	-11	6.54
ENSG00000212366	3	22,79,318,	0,34515,47791	-1.31	-0.362	6.54
ENSG00000178965	1	1616,	0	-1.31	-0.362	6.54
ENSG00000230863	1	742,	0	-4.15	-3.4	17.4
ENSG00000036549	3	78,1556,42,	0,46868,54467	-317	-315	7.15
ENSG00000235927	1	566,	0	-7.17	-6.32	8.71
ENSG00000162614	2	732,72,	0,931	-3.94	-3.19	15.3
ENSG00000273338	1	209,	0	-5.95	-5.13	24
ENSG00000236268	4	1882,324,63,60,	0,5824,11623,12912	-11.9	-10.9	43.6
ENSG00000271576	1	297,	0	-1.85	-0.848	8.71
ENSG00000171517	2	499,191,	0,27355	-157	-155	16.3
ENSG00000153898	1	599,	0	-7.38	-6.52	13.1
ENSG00000153898	1	330,	0	-28.5	-27.4	8.64
ENSG00000055732	2	487,54,	0,2299	-5.67	-4.86	5.45
ENSG00000280099	2	715,34,	0,5991	-6.44	-5.61	10.5
ENSG00000097096	2	119,121,	0,3005	-2.66	-1.98	5.45
ENSG00000097096	3	1203,696,77,	0,8059,18254	-28.6	-27.5	12
ENSG00000142867	4	469,161,289,850,	0,1540,3104,7430	-87.8	-86.4	10.3
ENSG00000282057	1	1044,	0	-15.1	-14.1	28.9
ENSG00000117174	1	780,	0	-309	-307	14.9
ENSG00000171502	1	421,	0	-2.13	-1.1	9.8
ENSG00000285210	1	804,	0	-1.57	-0.602	7.63
ENSG00000122417	1	480,	0	-1.31	-0.362	6.54
ENSG00000122417	1	1917,	0	-101	-99.4	13
ENSG00000122417	3	796,33,41,	0,9654,9742	-43	-41.8	6.24
ENSG00000261737	1	961,	0	-15.1	-14.1	17.4
ENSG00000279778	8	1405,82,71,83,160,2499,142,414,	0,3910,6661,9612,17094,65427,182061,278651	-2.41	-1.75	10.9
ENSG00000230053	1	330,	0	-5.35	-4.54	21.8
ENSG00000274321	2	380,191,	0,14162	-1.57	-0.602	7.63
ENSG00000237505	3	402,145,53,	0,16646,29729	-7.1	-6.25	9.26
ENSG00000137944	3	1649,100,77,	0,5834,10167	-151	-149	11.8
ENSG00000197147	5	265,136,59,1525,17,	0,1150,7084,7486,52304	-1.57	-0.602	7.63
ENSG00000272931	1	232,	0	-1.31	-0.362	6.54
ENSG00000228175	1	613,	0	-7.16	-6.3	15.8
ENSG00000233593	1	301,	0	-3.27	-2.56	14.2
ENSG00000122482	5	47,340,121,606,174,	0,1108,18464,20541,21328	-269	-267	8.14
ENSG00000122482	1	1019,	0	-158	-156	5.98
ENSG00000122482	2	1128,399,	0,32562	-233	-231	8.86
ENSG00000122482	4	588,201,37,133,	0,659,1075,1376	-44.7	-43.4	7.75
ENSG00000241318	1	689,	0	-1.57	-0.602	7.63
ENSG00000241318	1	180,	0	-1.31	-0.362	6.54
ENSG00000174842	2	245,26,	0,660	-1.7	-1.08	7.63
ENSG00000174842	3	2,626,63,	0,5868,7389	-2.73	-2.04	8.71
ENSG00000162676	4	3165,166,138,340,	0,5545,7305,7558	-4.45	-3.68	18.5
ENSG00000207022	2	1888,74,	0,4875	-94.7	-93.3	12.9
ENSG00000223745	4	176,135,76,33,	0,2452,7497,11288	-10.1	-9.14	7.08
ENSG00000137936	5	74,116,653,104,72,	0,4246,10533,12250,13204	-993	-Inf	7.2
ENSG00000137936	4	190,240,51,59,	0,417,24911,39008	-17.7	-16.7	7.96
ENSG00000137936	1	689,	0	-43.8	-42.5	9.63
ENSG00000137936	2	511,119,	0,21361	-32.1	-31	6.72
ENSG00000067334	2	427,203,	0,1165	-13.8	-12.8	5.45
ENSG00000067334	1	1199,	0	-196	-194	5.23
ENSG00000137962	2	1000,230,	0,2863	-14100	-Inf	13.3
ENSG00000117525	1	388,	0	-2.13	-1.1	9.8
ENSG00000143036	18	679,1891,122,523,45,398,235,183,119,695,461,156,52,356,156,119,487,183,	0,1441,17159,36255,36928,51619,52649,58147,84161,110465,120991,122560,148984,198678,215470,217645,221830,233966	-5.22	-4.42	5.45
ENSG00000117519	1	211,	0	-1.31	-0.362	6.54
ENSG00000206679	1	300,	0	-2.42	-1.75	7.63
ENSG00000206679	1	1199,	0	-3.19	-2.47	13.1
ENSG00000206679	1	481,	0	-2.13	-1.1	9.8
ENSG00000225206	4	667,389,109,366,	0,1216,1727,4586	-14.5	-13.5	17.4
ENSG00000225206	1	110,	0	-2.13	-1.1	9.8
ENSG00000156869	1	121,	0	-2.41	-1.75	10.9
ENSG00000117620	2	95,560,	0,922	-13	-12	9.8
ENSG00000137992	2	2294,1810,	0,6826	-53.2	-51.9	17.4
ENSG00000224616	1	899,	0	-23.9	-22.8	7.87
ENSG00000162694	5	591,71,428,54,115,	0,2954,3636,4554,11758	-187	-186	13.2
ENSG00000162641	1	181,	0	-1.88	-1.25	5.45
ENSG00000273382	1	61,	0	-1.57	-0.602	7.63
ENSG00000215717	1	1698,	0	-12.1	-11.1	8.28
ENSG00000181754	1	1525,	0	-37.7	-36.5	8.35
ENSG00000134183	1	267,	0	-1.57	-0.602	7.63
ENSG00000227963	2	684,88,	0,4499	-1.57	-0.602	7.63
ENSG00000168679	3	385,93,60,	0,825,2010	-2.41	-1.75	10.9
ENSG00000237415	1	865,	0	-7.16	-6.31	28.3
ENSG00000121931	3	522,273,1421,	0,1973,3410	-320	-318	8.56
ENSG00000162777	1	360,	0	-2.65	-1.97	8.71
ENSG00000085465	2	1026,55,	0,2004	-10.6	-9.7	5.03
ENSG00000197852	1	1136,	0	-78.2	-76.8	12.1
ENSG00000197852	1	1136,	0	-21.6	-20.5	13.1
ENSG00000273483	1	643,	0	-6.02	-5.2	8.17
ENSG00000271810	2	317,43,	0,466	-1.85	-0.848	8.71
ENSG00000215866	1	298,	0	-3.62	-2.88	6.54
ENSG00000215866	5	576,799,93,97,191,	0,2784,14795,23261,23987	-1.57	-0.602	7.63
ENSG00000155380	1	301,	0	-32	-30.8	13.8
ENSG00000155380	2	521,858,	0,3533	-1040	-Inf	9.28
ENSG00000155380	2	164,467,	0,19451	-23.1	-22	10.9
ENSG00000232450	2	565,96,	0,1101	-58.9	-57.6	10.9
ENSG00000232450	1	658,	0	-5.02	-4.23	8.71
ENSG00000081019	2	585,44,	0,1230	-261	-259	14.2
ENSG00000081019	3	25,674,408,	0,1084,15431	-138	-136	10.9
ENSG00000134242	1	241,	0	-2.41	-1.75	10.9
ENSG00000134262	1	481,	0	-39.6	-38.4	6.96
ENSG00000116752	1	210,	0	-2.13	-1.49	9.8
ENSG00000175984	2	995,22,	0,20249	-11.3	-10.4	16.7
ENSG00000052723	4	287,114,123,15,	0,2260,4846,5012	-93.5	-92	5.24
ENSG00000285698	2	891,27,	0,7710	-29.8	-28.7	19.6
ENSG00000203865	1	301,	0	-2.13	-1.49	8.71
ENSG00000203865	1	480,	0	-5.48	-4.68	7.63
ENSG00000203865	1	210,	0	-3.19	-2.47	8.17
ENSG00000203865	1	1350,	0	-170	-168	7.84
ENSG00000286276	1	688,	0	-38.1	-36.9	23.2
ENSG00000224950	1	778,	0	-5.71	-4.89	13.1
ENSG00000177173	1	327,	0	-3.17	-2.46	6.17
ENSG00000134256	4	886,223,132,106,	0,6213,6489,24266	-1.31	-0.362	6.54
ENSG00000134253	3	616,127,5,	0,1521,3737	-31.9	-30.7	8.37
ENSG00000134253	3	31,734,881,	0,1319,3999	-90.2	-88.7	16.3
ENSG00000134253	1	630,	0	-4.75	-3.97	19.6
ENSG00000196505	1	181,	0	-1.85	-0.848	8.71
ENSG00000092607	1	1169,	0	-4.15	-3.4	17.4
ENSG00000239216	2	588,12,	0,1294	-66.3	-65	7.07
ENSG00000143067	3	1111,263,576,	0,2869,24685	-54.8	-53.5	13.1
ENSG00000134193	1	1498,	0	-39.8	-38.6	28.3
ENSG00000134250	1	1469,	0	-577	-Inf	14.5
ENSG00000275131	1	151,	0	-1.31	-0.362	6.54
ENSG00000275131	1	810,	0	-17.8	-16.8	18.5
ENSG00000287979	1	1163,	0	-1.31	-0.362	6.54
ENSG00000198019	2	1825,349,	0,5649	-1.31	-0.362	6.54
ENSG00000234998	2	360,77,	0,8652	-12.7	-11.8	8.28
ENSG00000171943	2	492,222,	0,1469	-48.5	-47.2	22.4
ENSG00000234571	3	160,1061,98,	0,3966,24173	-1.85	-0.848	8.71
ENSG00000232527	4	351,289,136,102,	0,17998,18657,23196	-2.13	-1.1	9.8
ENSG00000278099	1	165,	0	-1.85	-0.848	8.71
ENSG00000196369	3	218,107,306,	0,1647,1997	-6.57	-5.74	14.7
ENSG00000272419	1	660,	0	-4.44	-3.67	10.9
ENSG00000272419	6	3160,89,244,100,160,25,	0,3600,5015,34764,35215,48750	-5.42	-4.62	14.2
ENSG00000236140	4	522,109,173,36,	0,1133,1956,2773	-129	-127	22.9
ENSG00000236140	79	171,52,173,109,173,52,173,109,173,52,173,52,173,109,173,52,173,52,173,109,173,52,173,52,173,109,173,52,173,52,173,109,173,52,173,52,173,109,173,52,173,52,173,109,173,52,173,52,173,109,173,52,173,52,173,109,173,52,173,52,173,109,173,52,173,52,173,109,173,52,173,52,173,109,173,52,173,52,14,	0,807,1568,2344,3167,3990,4751,5527,6350,7171,7932,8711,9482,10283,11106,11939,12700,13481,14252,15055,15878,16709,17470,18243,19014,19817,20640,21459,22220,22993,23764,24565,25388,26219,26980,27760,28531,29332,30155,30972,31733,32516,33287,34088,34911,35728,36489,37270,38041,38838,39661,40482,41243,42024,42795,43596,44419,45252,46013,46794,47565,48368,49191,50016,50777,51558,52329,53130,53953,54…	-1.85	-0.848	8.71
ENSG00000272150	2	280,110,	0,892	-137	-135	5.81
ENSG00000174827	1	330,	0	-1.48	-0.888	5.45
ENSG00000272031	1	926,	0	-7.6	-6.73	15.3
ENSG00000272031	1	389,	0	-3.17	-2.46	6.54
ENSG00000201558	1	1568,	0	-1.31	-0.362	6.54
ENSG00000226015	1	326,	0	-4.96	-4.17	13.1
ENSG00000162836	2	1414,146,	0,12578	-227	-225	10.7
ENSG00000274415	1	2152,	0	-42.8	-41.6	8.83
ENSG00000232265	2	2868,67,	0,3580	-1.85	-0.848	8.71
ENSG00000228626	2	57,228,	0,723	-9.34	-8.44	7.99
ENSG00000228626	1	360,	0	-4.04	-3.28	5.17
ENSG00000202408	7	20,143,65,235,242,21,203,	0,372,36457,37122,37977,39142,47105	-5.05	-4.25	20.7
ENSG00000207340	3	50,392,8,	0,18663,24986	-3.17	-2.46	6.17
ENSG00000201183	3	313,232,414,	0,9501,53714	-16	-15	6.54
ENSG00000202408	1	156,	0	-2.69	-2.01	12
ENSG00000274020	3	546,109,5,	0,1158,1981	-38.1	-36.9	6.32
ENSG00000274020	22	152,52,173,109,173,52,173,52,173,109,173,52,173,52,173,109,173,52,173,52,173,35,	0,748,1519,2300,3123,3932,4693,5462,6233,7014,7837,8640,9401,10170,10941,11722,12545,13348,14109,14878,15649,16436	-1.31	-0.362	6.54
ENSG00000269713	3	525,109,145,	0,1137,1960	-162	-161	58.5
ENSG00000201699	1	162,	0	-2.99	-2.29	10.9
ENSG00000150337	1	568,	0	-7.74	-6.88	16.9
ENSG00000150337	2	516,1063,	0,4335	-85.9	-84.4	10.6
ENSG00000183598	1	469,	0	-5.95	-5.13	24
ENSG00000203811	1	1656,	0	-3.27	-2.56	14.2
ENSG00000203812	1	203,	0	-1.31	-0.5	6.54
ENSG00000270276	2	173,420,	0,5140	-60.9	-59.6	20.9
ENSG00000270276	1	1038,	0	-5.35	-4.54	21.8
ENSG00000184678	1	386,	0	-210	-208	9.72
ENSG00000184678	1	1068,	0	-245	-243	10.4
ENSG00000014914	3	1800,85,64,	0,3985,5703	-388	-Inf	12.8
ENSG00000285184	1	61,	0	-1.39	-0.43	6.54
ENSG00000143382	2	189,43,	0,5973	-2.69	-2.01	12
ENSG00000203804	1	328,	0	-2.98	-2.28	13.1
ENSG00000143384	2	517,412,	0,1269	-1810	-Inf	7.14
ENSG00000143384	2	33,896,	0,98	-173	-171	10.5
ENSG00000143420	2	733,71,	0,13798	-1050	-Inf	6.3
ENSG00000163131	1	1377,	0	-1.31	-0.362	6.54
ENSG00000143387	1	240,	0	-8.33	-7.46	31.6
ENSG00000143387	1	91,	0	-3.27	-2.56	14.2
ENSG00000143437	1	121,	0	-1.85	-1.08	8.71
ENSG00000143379	2	173,127,	0,2375	-164	-162	7.29
ENSG00000143418	3	55,160,385,	0,2437,2738	-3.56	-2.83	15.3
ENSG00000197622	3	534,91,123,	0,1437,2222	-178	-177	6.47
ENSG00000261168	1	591,	0	-2.98	-2.28	13.1
ENSG00000261168	1	241,	0	-7.43	-6.57	14.2
ENSG00000143434	1	1348,	0	-8.36	-7.48	15.3
ENSG00000163155	1	867,	0	-49	-47.8	13.3
ENSG00000143373	2	581,139,	0,1865	-3.73	-2.99	15.3
ENSG00000143393	2	919,161,	0,9154	-572	-Inf	7.22
ENSG00000143442	1	1169,	0	-74.3	-72.9	5.68
ENSG00000143442	1	1857,	0	-317	-315	15.4
ENSG00000143376	1	357,	0	-3.63	-2.89	13.1
ENSG00000227045	1	780,	0	-1.31	-0.362	6.54
ENSG00000159409	12	1443,138,144,138,66,504,144,80,318,583,83,1185,	0,3025,3816,4218,4663,5139,5786,6992,7214,7737,12588,13613	-1.57	-0.602	7.63
ENSG00000249602	1	360,	0	-77.7	-76.3	10.8
ENSG00000182134	2	143,607,	0,430	-13.1	-12.1	14.2
ENSG00000196407	1	180,	0	-1.42	-0.827	5.45
ENSG00000159445	1	1167,	0	-152	-150	9.9
ENSG00000143631	1	1020,	0	-2.98	-2.28	13.1
ENSG00000143631	1	121,	0	-1.31	-0.362	6.54
ENSG00000143631	1	930,	0	-2.18	-1.53	9.8
ENSG00000143631	1	720,	0	-1.31	-0.688	6.54
ENSG00000143631	1	450,	0	-2.13	-1.1	9.8
ENSG00000143631	1	779,	0	-5.84	-5.02	13.1
ENSG00000143631	1	750,	0	-6.75	-5.9	22.9
ENSG00000143631	1	691,	0	-4.01	-3.26	9.8
ENSG00000143631	1	481,	0	-2.41	-1.75	10.9
ENSG00000237975	1	660,	0	-3.86	-3.11	16.3
ENSG00000237975	1	750,	0	-4.75	-3.97	8.35
ENSG00000143556	4	227,158,57,44,	0,1129,2074,2864	-1.31	-0.362	6.54
ENSG00000197956	1	237,	0	-3.86	-3.11	16.3
ENSG00000196420	4	7,74,87,181,	0,422,1186,1386	-1.85	-0.981	8.71
ENSG00000196754	1	60,	0	-1.85	-0.848	8.71
ENSG00000188643	3	87,49,133,	0,183,808	-406	-Inf	7.22
ENSG00000188643	1	209,	0	-2.13	-1.1	9.8
ENSG00000189334	1	239,	0	-1.85	-1.02	8.71
ENSG00000231827	3	753,139,156,	0,908,15695	-1.85	-1.08	8.71
ENSG00000160741	1	150,	0	-3.7	-2.96	14.2
ENSG00000143570	2	113,187,	0,115	-1.85	-1.18	8.71
ENSG00000143552	37	38,251,150,127,137,218,176,175,92,159,132,81,180,63,133,128,129,102,105,89,193,174,222,146,199,156,138,141,107,69,159,133,151,94,132,137,275,	0,712,8949,11221,17910,21103,22099,24519,26483,28873,45046,45266,53205,53747,55792,57066,57542,59517,59919,60563,69250,88398,93912,98975,102989,116702,117648,125300,126288,128254,134791,137083,138779,140408,142423,151713,153819	-2.24	-1.59	5.45
ENSG00000143552	1	181,	0	-2.42	-1.75	10.9
ENSG00000228013	1	655,	0	-3.86	-3.11	16.3
ENSG00000163239	5	6305,157,306,127,977,	0,6769,9293,19354,21678	-1.57	-0.602	7.63
ENSG00000160714	3	547,67,165,	0,1015,1300	-1940	-Inf	9.77
ENSG00000160710	2	1650,150,	0,5027	-1590	-Inf	6.77
ENSG00000163348	1	1431,	0	-89.4	-87.9	5.06
ENSG00000163354	1	210,	0	-1.85	-0.848	8.71
ENSG00000232093	1	206,	0	-2.41	-1.75	10.9
ENSG00000179085	1	474,	0	-131	-129	8.25
ENSG00000179085	1	60,	0	-1.85	-0.848	8.71
ENSG00000163463	2	497,10,	0,509	-7.69	-6.83	25.1
ENSG00000273088	2	386,33,	0,884	-7.16	-6.3	15.8
ENSG00000236263	1	540,	0	-3.2	-2.49	10.9
ENSG00000177628	1	509,	0	-6.12	-5.29	10.2
ENSG00000116521	1	391,	0	-170	-168	6.33
ENSG00000143630	2	304,117,	0,5174	-10.2	-9.28	25.1
ENSG00000143627	12	1237,182,167,153,151,271,187,132,92,183,121,143,	0,2314,3735,3996,4793,5040,5674,5995,6223,10656,11439,11854	-16	-15	5.05
ENSG00000160753	3	154,195,99,	0,701,2536	-4.67	-3.89	9.8
ENSG00000227773	3	704,102,1230,	0,21432,39521	-139	-138	6.01
ENSG00000235919	4	1359,132,519,116,	0,39134,40009,81062	-346	-Inf	12.8
ENSG00000116539	1	360,	0	-9.25	-8.35	27.2
ENSG00000232519	2	142,97,	0,846	-135	-134	7.25
ENSG00000287839	2	24,126,	0,27488	-1.31	-0.362	6.54
ENSG00000246203	1	299,	0	-2.13	-1.1	9.8
ENSG00000246203	2	20,577,	0,9418	-113	-112	6.77
ENSG00000246203	1	750,	0	-159	-158	7.16
ENSG00000163374	2	409,71,	0,564	-3.63	-2.89	5.45
ENSG00000116580	2	1042,99,	0,2075	-673	-Inf	9.56
ENSG00000143622	1	151,	0	-2.69	-2.01	12
ENSG00000143622	2	538,91,	0,4230	-231	-229	7.97
ENSG00000143622	1	1255,	0	-283	-281	12.8
ENSG00000116584	1	390,	0	-3270	-Inf	8.86
ENSG00000163479	1	330,	0	-8.63	-7.75	32.7
ENSG00000160803	1	61,	0	-2.32	-1.66	7.63
ENSG00000254726	2	1387,52,	0,5249	-47.1	-45.9	22.2
ENSG00000160781	1	328,	0	-9.05	-8.15	25.1
ENSG00000198715	2	272,118,	0,452	-41.9	-40.7	6.23
ENSG00000198715	2	148,451,	0,1284	-54.6	-53.4	5.77
ENSG00000125462	6	170,204,90,205,407,3,	0,2673,3327,3794,19464,26187	-2.49	-1.82	6.54
ENSG00000183856	1	121,	0	-1.85	-0.848	8.71
ENSG00000160818	1	1403,	0	-226	-224	5.47
ENSG00000272068	1	627,	0	-8.96	-8.07	20.7
ENSG00000272068	1	866,	0	-7.47	-6.61	7.26
ENSG00000132692	1	1343,	0	-68.8	-67.5	24
ENSG00000132688	1	1886,	0	-174	-172	6.04
ENSG00000143303	2	859,1861,	0,1897	-532	-Inf	9.18
ENSG00000027869	3	331,171,34,	0,932,2960	-1.31	-0.362	6.54
ENSG00000132694	1	570,	0	-45.3	-44	13.1
ENSG00000235700	2	1705,152,	0,8870	-108	-106	10.1
ENSG00000196266	1	361,	0	-1.31	-0.362	6.54
ENSG00000188004	1	331,	0	-7.24	-6.39	11.6
ENSG00000188004	1	360,	0	-8.04	-7.17	24
ENSG00000213085	3	200,471,285,	0,580,3899	-1.88	-1.25	8.71
ENSG00000158710	1	180,	0	-72.6	-71.2	9.29
ENSG00000158710	3	488,128,700,	0,721,1119	-23.8	-22.7	18.5
ENSG00000143315	1	1977,	0	-202	-200	7.85
ENSG00000162734	3	199,64,214,	0,2753,3020	-5.06	-4.27	5.45
ENSG00000132716	3	1071,75,113,	0,4660,21985	-196	-194	11
ENSG00000224261	1	296,	0	-1.63	-1.02	7.63
ENSG00000158769	1	241,	0	-5.71	-4.89	13.1
ENSG00000215845	3	19,78,83,	0,1281,17411	-3.19	-2.47	8.17
ENSG00000215845	2	1099,98,	0,1249	-1.57	-0.602	7.63
ENSG00000158773	2	699,200,	0,891	-334	-Inf	6.47
ENSG00000158773	1	450,	0	-1.31	-0.362	6.54
ENSG00000158773	1	750,	0	-1.88	-1.25	6.54
ENSG00000143256	1	268,	0	-21.2	-20.1	6.26
ENSG00000158793	2	986,143,	0,1447	-440	-Inf	7.27
ENSG00000143257	2	23,574,	0,441	-287	-285	18.7
ENSG00000283317	2	452,117,	0,7436	-301	-299	23.2
ENSG00000162745	1	179,	0	-3.74	-3	8.17
ENSG00000198574	1	447,	0	-1.8	-1.18	7.63
ENSG00000227941	1	297,	0	-1.31	-0.362	6.54
ENSG00000143248	2	197,194,	0,31178	-2.13	-1.1	9.8
ENSG00000143183	4	226,117,118,77,	0,28742,30963,58515	-3.12	-2.42	6.54
ENSG00000215952	1	839,	0	-5.95	-5.13	24
ENSG00000198821	4	1107,36,1415,12,	0,2384,3380,7930	-2.13	-1.1	9.8
ENSG00000233411	2	115,106,	0,1091	-1.57	-0.602	7.63
ENSG00000198821	1	478,	0	-8.39	-7.5	32.7
ENSG00000143199	1	151,	0	-2.41	-1.75	10.9
ENSG00000143147	2	1316,241,	0,3104	-105	-103	19.6
ENSG00000143147	3	1501,223,581,	0,2381,8443	-29.1	-28	8.71
ENSG00000143147	1	331,	0	-2.69	-2.01	12
ENSG00000143147	2	37,503,	0,494	-3.56	-2.83	15.3
ENSG00000143156	1	91,	0	-1.85	-0.848	8.71
ENSG00000000460	3	1369,57,90,	0,2104,2286	-245	-243	8.46
ENSG00000000457	3	402,695,101,	0,899,2425	-23.8	-22.7	5.24
ENSG00000034971	1	475,	0	-4.21	-3.45	7.63
ENSG00000034971	1	90,	0	-2.94	-2.25	5.45
ENSG00000287336	2	546,619,	0,1036	-1.85	-0.848	8.71
ENSG00000135845	2	123,57,	0,5942	-1.57	-0.602	7.63
ENSG00000135845	3	660,109,10,	0,3413,6068	-123	-122	6.79
ENSG00000135845	2	22,428,	0,26102	-310	-308	5.21
ENSG00000135845	2	529,161,	0,1401	-874	-Inf	10.2
ENSG00000120337	3	1754,31,223,	0,3979,10781	-3.27	-2.56	14.2
ENSG00000226375	2	1258,24,	0,2856	-46.3	-45	8.53
ENSG00000231615	1	1337,	0	-1.31	-0.362	6.54
ENSG00000203739	1	930,	0	-15.5	-14.6	9.26
ENSG00000203739	1	511,	0	-4.93	-4.14	5.45
ENSG00000162753	3	619,129,116,	0,1844,13884	-1.99	-1.36	5.45
ENSG00000120334	4	371,543,138,207,	0,2814,6290,7118	-504	-Inf	11.8
ENSG00000120334	1	750,	0	-44.8	-43.6	7.29
ENSG00000152061	6	412,149,109,1508,448,249,	0,6400,6846,38952,43649,44679	-1.31	-0.362	6.54
ENSG00000235750	1	1410,	0	-142	-140	8.78
ENSG00000227740	2	375,36,	0,3785	-6.57	-5.74	14.7
ENSG00000143207	1	240,	0	-5.26	-4.46	5.01
ENSG00000224687	2	533,302,	0,654	-3.86	-3.11	16.3
ENSG00000143322	2	2143,46,	0,2983	-87	-85.6	14.6
ENSG00000143322	1	361,	0	-4.85	-4.07	16.3
ENSG00000231966	1	1169,	0	-134	-132	11.5
ENSG00000169905	2	706,134,	0,2378	-190	-189	16.5
ENSG00000169905	1	750,	0	-1.85	-0.848	8.71
ENSG00000272906	1	270,	0	-3.46	-2.73	8.71
ENSG00000260360	1	1257,	0	-2.69	-2.01	12
ENSG00000230124	1	719,	0	-4.75	-3.97	19.6
ENSG00000232586	1	360,	0	-4.93	-4.15	7.99
ENSG00000232586	1	180,	0	-1.63	-1.02	6.54
ENSG00000232586	2	55,365,	0,30072	-196	-194	8.45
ENSG00000232586	1	1140,	0	-13	-12.1	49
ENSG00000243155	3	637,95,318,	0,8667,11715	-201	-199	7.63
ENSG00000276839	1	449,	0	-1.85	-0.848	8.71
ENSG00000276839	2	979,128,	0,2196	-1.57	-0.602	7.63
ENSG00000135828	2	1136,90,	0,3332	-3.95	-3.2	13.1
ENSG00000287808	1	412,	0	-4.29	-3.52	10.3
ENSG00000232860	5	795,216,126,76,586,	0,872,8800,9591,9846	-1.31	-0.362	6.54
ENSG00000198756	1	928,	0	-12.1	-11.1	21.2
ENSG00000116406	3	700,48,92,	0,7724,9038	-400	-Inf	9.12
ENSG00000135842	1	360,	0	-104	-103	9.59
ENSG00000073756	1	569,	0	-2.02	-1.38	8.71
ENSG00000230987	1	1375,	0	-2.41	-1.75	10.9
ENSG00000116750	1	270,	0	-1.63	-1.02	6.54
ENSG00000066279	1	1081,	0	-57.7	-56.4	11
ENSG00000066279	1	541,	0	-22.1	-21	7.24
ENSG00000066279	3	1306,89,13,	0,13451,16301	-228	-226	18.6
ENSG00000213047	3	627,217,55,	0,1382,2525	-59.6	-58.3	18
ENSG00000213047	1	480,	0	-5.25	-4.45	6.54
ENSG00000213045	3	653,870,635,	0,89122,113172	-4.01	-3.26	7.63
ENSG00000162702	2	2844,111,	0,3066	-499	-Inf	10.5
ENSG00000118193	3	17,1227,12,	0,2019,4818	-148	-146	9.88
ENSG00000118193	2	372,319,	0,16135	-8.33	-7.45	9.8
ENSG00000116852	1	2071,	0	-3.56	-2.83	15.3
ENSG00000232237	1	326,	0	-4.45	-3.68	18.5
ENSG00000232237	1	799,	0	-5.02	-4.23	11.4
ENSG00000232237	1	90,	0	-2.13	-1.1	9.8
ENSG00000116857	2	454,85,	0,17442	-13.4	-12.4	44.7
ENSG00000174307	1	536,	0	-135	-134	46.4
ENSG00000231871	4	32,75,182,37,	0,291,3519,5025	-4.55	-3.78	7.26
ENSG00000200942	2	911,187,	0,13315	-1.31	-0.362	6.54
ENSG00000163431	1	270,	0	-2.69	-2.01	12
ENSG00000163431	1	508,	0	-5.48	-4.68	16.3
ENSG00000163431	1	269,	0	-1.31	-0.688	6.54
ENSG00000234678	1	90,	0	-1.94	-1.31	5.45
ENSG00000234678	1	779,	0	-3.56	-2.83	15.3
ENSG00000234678	1	420,	0	-2.41	-1.75	10.9
ENSG00000234678	1	570,	0	-8.92	-8.03	9.8
ENSG00000234678	2	261,69,	0,944	-35.1	-33.9	9.8
ENSG00000117139	1	751,	0	-260	-258	11.4
ENSG00000214796	2	1453,131,	0,3724	-8	-7.13	18.5
ENSG00000214796	3	385,149,183,	0,1875,2156	-9.05	-8.15	26.1
ENSG00000183155	2	603,177,	0,8352	-272	-270	7.8
ENSG00000170498	3	457,141,116,	0,2433,6035	-3.22	-2.51	7.63
ENSG00000170498	2	334,137,	0,779	-20.4	-19.4	12.9
ENSG00000174567	2	1558,32,	0,2240	-135	-134	19.9
ENSG00000280924	1	1289,	0	-2.41	-1.75	10.9
ENSG00000158615	2	453,2326,	0,3631	-745	-Inf	8.53
ENSG00000133056	3	958,116,246,	0,20887,21139	-63.3	-62	6.54
ENSG00000170382	1	480,	0	-2.41	-1.75	10.9
ENSG00000170382	1	1108,	0	-1.31	-0.362	6.54
ENSG00000170382	1	390,	0	-1.48	-0.888	5.45
ENSG00000174529	1	1332,	0	-54.7	-53.4	10.5
ENSG00000133059	2	450,90,	0,909	-113	-111	8.44
ENSG00000133059	4	650,357,389,432,	0,3854,18235,42088	-229	-227	15.9
ENSG00000163545	1	2291,	0	-12.7	-11.8	47.9
ENSG00000186007	1	270,	0	-1.57	-0.602	7.63
ENSG00000199059	1	150,	0	-1.31	-0.362	6.54
ENSG00000199059	1	509,	0	-3.27	-2.56	14.2
ENSG00000199059	1	271,	0	-3.27	-2.56	14.2
ENSG00000158711	3	363,144,3,	0,819,3369	-1.38	-0.791	5.45
ENSG00000158711	3	496,117,256,	0,2808,3119	-170	-168	9.04
ENSG00000158711	1	91,	0	-1.31	-0.362	6.54
ENSG00000158711	2	896,123,	0,3733	-217	-215	7.3
ENSG00000158715	2	733,161,	0,1599	-22.5	-21.5	19
ENSG00000069275	7	290,200,153,56,106,50,226,	0,1337,2311,5736,9510,11382,31767	-61.2	-59.9	5.45
ENSG00000117280	1	745,	0	-142	-141	7.02
ENSG00000133065	3	963,391,54,	0,2683,3570	-118	-117	8.71
ENSG00000198049	2	444,36,	0,719	-1.85	-1.02	8.71
ENSG00000196550	3	311,379,145,	0,617,1281	-5.57	-4.76	16.3
ENSG00000266094	3	54,228,109,	0,220,10927	-5.9	-5.08	13.1
ENSG00000143479	3	202,35,115,	0,314,818	-2.42	-1.75	8.71
ENSG00000182795	1	1436,	0	-118	-116	12
ENSG00000182795	3	565,178,35,	0,1971,4578	-33.5	-32.4	6.29
ENSG00000180667	2	1419,167,	0,2383	-411	-Inf	11.3
ENSG00000180667	2	34,117,	0,574	-1.85	-1.09	8.71
ENSG00000076356	2	932,28,	0,1602	-47.8	-46.6	9.72
ENSG00000076356	1	211,	0	-1.31	-0.688	6.54
ENSG00000076356	3	138,1268,123,	0,6410,19866	-102	-101	12.2
ENSG00000076356	2	38,742,	0,13210	-22.8	-21.8	31.6
ENSG00000196878	2	538,152,	0,1601	-327	-Inf	6.31
ENSG00000117594	3	147,26,96,	0,12307,61115	-1.57	-0.602	7.63
ENSG00000162757	1	180,	0	-1.88	-1.25	5.45
ENSG00000162757	2	952,182,	0,1620	-40.2	-39	8.08
ENSG00000203706	1	266,	0	-2.98	-2.28	13.1
ENSG00000170385	2	1163,124,	0,2864	-212	-210	8.71
ENSG00000143493	2	546,143,	0,3218	-282	-280	6.37
ENSG00000065600	2	854,99,	0,10670	-195	-193	6.27
ENSG00000260805	1	1899,	0	-10.2	-9.27	18
ENSG00000123685	3	384,43,171,	0,871,10365	-6.22	-5.39	7.19
ENSG00000123685	1	1558,	0	-8.77	-7.88	22.9
ENSG00000123685	1	540,	0	-2.13	-1.49	6.54
ENSG00000198468	2	625,361,	0,1218	-57.5	-56.2	5.47
ENSG00000230461	2	1332,15,	0,11420	-3.56	-2.83	15.3
ENSG00000117707	28	53,202,3,60,104,881,181,86,169,86,577,115,165,108,38,170,217,122,178,394,454,123,290,111,117,94,250,8,	0,3257,4697,7142,7497,7912,9464,10887,44042,62067,62798,68699,83339,88877,104531,104658,122427,131268,132708,133298,134122,136028,144533,146715,148700,153473,154877,155725	-2.13	-1.1	9.8
ENSG00000230461	1	2627,	0	-2.13	-1.1	9.8
ENSG00000272167	1	1420,	0	-69.3	-68	8.71
ENSG00000215819	1	960,	0	-6.57	-5.74	14.7
ENSG00000042781	6	243,64,133,166,689,235,	0,2234,39596,93157,96495,97857	-1.39	-0.718	5.45
ENSG00000042781	2	1273,136,	0,13241	-9.23	-8.33	5.66
ENSG00000092978	3	418,89,93,	0,18301,60558	-74.1	-72.7	10.2
ENSG00000092978	4	66,62,717,145,	0,3135,8777,19910	-579	-Inf	13.6
ENSG00000232480	2	267,56,	0,979	-1.85	-0.848	8.71
ENSG00000225561	2	261,1478,	0,6800	-4.01	-3.26	9.8
ENSG00000228063	1	1530,	0	-2.98	-2.28	13.1
ENSG00000228063	3	839,166,105,	0,5232,19363	-8.41	-7.53	6.81
ENSG00000228063	1	270,	0	-1.39	-0.688	5.45
ENSG00000228536	1	1016,	0	-1.85	-1.09	8.71
ENSG00000215817	1	898,	0	-1.31	-0.362	6.54
ENSG00000213033	1	1260,	0	-9.06	-8.17	19.6
ENSG00000213033	1	739,	0	-8.33	-7.46	18
ENSG00000213033	1	90,	0	-1.88	-1.25	7.63
ENSG00000272823	1	477,	0	-5.05	-4.25	20.7
ENSG00000143507	4	540,372,180,10,	0,3957,9499,34705	-3.82	-3.07	6.54
ENSG00000143507	1	418,	0	-9.25	-8.35	7.63
ENSG00000143507	2	368,109,	0,2561	-4.15	-3.4	17.4
ENSG00000143512	1	301,	0	-2.94	-2.25	7.63
ENSG00000143512	3	13,653,381,	0,1394,5581	-1.85	-0.848	8.71
ENSG00000143512	1	299,	0	-19.9	-18.9	5.64
ENSG00000186063	1	955,	0	-8.38	-7.5	6.05
ENSG00000287338	1	1679,	0	-2.69	-2.01	12
ENSG00000287338	1	301,	0	-1.85	-0.848	8.71
ENSG00000287338	1	61,	0	-1.31	-0.362	6.54
ENSG00000203697	2	36,204,	0,2153	-4.75	-3.97	14.2
ENSG00000143514	3	1002,200,24,	0,4222,9115	-268	-266	8.96
ENSG00000143514	2	743,453,	0,2367	-191	-189	6.26
ENSG00000272645	1	955,	0	-8.44	-7.55	22.9
ENSG00000143748	1	331,	0	-26.9	-25.8	6.06
ENSG00000266618	3	610,186,165,	0,4577,8476	-1680	-Inf	11.5
ENSG00000162923	1	690,	0	-68.1	-66.8	8.21
ENSG00000154380	1	780,	0	-22	-20.9	14.2
ENSG00000242861	2	305,43,	0,5597	-30.2	-29	7.83
ENSG00000242861	1	211,	0	-2.1	-1.46	7.63
ENSG00000243709	5	809,240,248,330,264,	0,1117,1503,2535,24837	-2.69	-2.01	12
ENSG00000143751	3	394,493,103,	0,2766,6113	-633	-Inf	10.1
ENSG00000272562	2	289,245,	0,14410	-2.41	-1.75	10.9
ENSG00000223570	2	653,63,	0,759	-64.6	-63.2	6.3
ENSG00000183814	2	253,344,	0,290	-4.15	-3.4	17.4
ENSG00000183814	1	120,	0	-5.29	-4.49	9.08
ENSG00000143772	2	96,1582,	0,27707	-101	-99.1	15.3
ENSG00000143772	1	270,	0	-1.88	-1.25	5.45
ENSG00000143776	4	38,594,63,25,	0,2542,4293,5183	-392	-Inf	6.66
ENSG00000143776	1	930,	0	-58.7	-57.4	5.74
ENSG00000227711	3	84,92,62,	0,436,850	-3.86	-3.11	16.3
ENSG00000264483	3	476,263,188,	0,2613,3738	-9.13	-8.24	5.66
ENSG00000143793	2	529,280,	0,613	-138	-136	11.1
ENSG00000143793	1	1377,	0	-176	-174	15.7
ENSG00000203684	3	116,195,39,	0,277,1097	-5.65	-4.84	22.9
ENSG00000162913	1	181,	0	-1.57	-0.688	7.63
ENSG00000162913	1	1468,	0	-12.2	-11.2	16
ENSG00000154358	4	158,78,599,93,	0,3194,5816,6929	-8.69	-7.81	33.8
ENSG00000269934	2	360,91,	0,26930	-1.57	-0.602	7.63
ENSG00000269934	1	511,	0	-1.31	-0.362	6.54
ENSG00000269934	1	241,	0	-2.39	-1.73	6.54
ENSG00000269934	1	271,	0	-1.49	-0.893	5.45
ENSG00000269934	1	1231,	0	-7.23	-6.38	7.08
ENSG00000287315	1	301,	0	-2.66	-1.98	8.71
ENSG00000287315	3	453,110,338,	0,1030,1587	-10.8	-9.92	10.9
ENSG00000284311	2	830,610,	0,1111	-71.3	-70	7.6
ENSG00000154370	2	39,112,	0,288	-1.57	-0.602	7.63
ENSG00000279306	1	380,	0	-2.42	-1.75	7.63
ENSG00000177788	1	1018,	0	-8.67	-7.78	13.4
ENSG00000177788	1	510,	0	-7.53	-6.66	19.6
ENSG00000177788	2	15,494,	0,4837	-21.7	-20.6	5.35
ENSG00000168118	2	1812,104,	0,3144	-44.4	-43.2	8.81
ENSG00000154429	2	510,389,	0,1836	-159	-157	12.6
ENSG00000135776	2	456,201,	0,886	-125	-123	7.85
ENSG00000135801	2	1235,294,	0,5334	-302	-300	23.5
ENSG00000135801	1	900,	0	-77.6	-76.2	6.34
ENSG00000286859	1	418,	0	-1.31	-0.362	6.54
ENSG00000135744	3	28,859,37,	0,3822,7913	-5.84	-5.02	9.8
ENSG00000287395	3	416,132,109,	0,10835,11399	-7.16	-6.31	28.3
ENSG00000182118	5	339,68,557,274,334,	0,6211,6605,8671,20133	-9.18	-8.28	24
ENSG00000010072	1	2401,	0	-303	-301	14.1
ENSG00000233461	4	117,94,122,86,	0,1195,1338,3077	-1.31	-0.362	6.54
ENSG00000233461	1	418,	0	-2.69	-2.01	12
ENSG00000116991	1	778,	0	-57.4	-56.1	5.72
ENSG00000135749	1	1261,	0	-131	-129	9.1
ENSG00000135749	1	751,	0	-11	-10	9.62
ENSG00000135749	4	109,1317,37,37,	0,5348,8605,9365	-164	-162	10.8
ENSG00000231940	1	580,	0	-3.56	-2.83	15.3
ENSG00000287921	1	117,	0	-5.41	-4.61	6.1
ENSG00000168264	3	1013,61,302,	0,1194,1607	-744	-Inf	17.2
ENSG00000168264	1	300,	0	-1.71	-1.09	6.54
ENSG00000280587	2	302,118,	0,4094	-2.41	-1.75	10.9
ENSG00000188739	3	395,122,53,	0,4046,4431	-359	-Inf	8.86
ENSG00000188739	4	364,119,40,17,	0,4018,4400,6243	-358	-Inf	13.1
ENSG00000054267	1	928,	0	-138	-137	10.9
ENSG00000168243	1	181,	0	-2.83	-2.14	5.99
ENSG00000143669	2	846,25,	0,3673	-4.57	-3.79	10.9
ENSG00000143669	1	721,	0	-14.8	-13.9	7.04
ENSG00000086619	2	268,183,	0,1864	-87.1	-85.7	9.73
ENSG00000116977	1	745,	0	-4.01	-3.26	12
ENSG00000223776	1	239,	0	-1.85	-0.888	8.71
ENSG00000273058	1	486,	0	-4.75	-3.97	19.6
ENSG00000215808	1	600,	0	-32.6	-31.5	8.28
ENSG00000054277	1	1073,	0	-550	-Inf	10.3
ENSG00000203668	3	2523,67,164,	0,5632,6331	-559	-Inf	10.3
ENSG00000180287	12	632,115,169,137,248,128,460,112,169,144,129,610,	0,11189,18192,24411,34939,130509,145983,175858,198883,258620,359875,434609	-1.31	-0.362	6.54
ENSG00000143702	4	39,1833,46,120,	0,982,3225,6138	-599	-Inf	6.47
ENSG00000117020	1	601,	0	-2.98	-2.28	13.1
ENSG00000287601	1	348,	0	-2.42	-1.75	5.08
ENSG00000287601	1	331,	0	-34.5	-33.3	6.25
ENSG00000203666	1	240,	0	-3.56	-2.83	15.3
ENSG00000153207	3	53,1828,126,	0,5739,8029	-435	-Inf	7.26
ENSG00000197472	1	1223,	0	-18.2	-17.1	23.6
ENSG00000197472	1	508,	0	-11.9	-10.9	43.6
ENSG00000197472	2	506,152,	0,10667	-1.57	-0.602	7.63
ENSG00000197472	1	720,	0	-8.03	-7.16	9.8
ENSG00000197472	3	1303,61,75,	0,1685,2286	-113	-112	12
ENSG00000188295	3	1358,61,51,	0,1769,2025	-299	-297	13.4
ENSG00000221953	1	179,	0	-1.63	-1.02	6.54
ENSG00000221953	1	1159,	0	-1.31	-0.362	6.54
ENSG00000221953	2	790,377,	0,15063	-6.12	-5.29	13.1
ENSG00000196418	1	1018,	0	-46.2	-44.9	10.3
ENSG00000215795	1	1551,	0	-1.63	-1.02	7.63
ENSG00000259865	2	1162,68,	0,9510	-510	-Inf	8.36
ENSG00000162714	2	1322,264,	0,8520	-606	-Inf	20.3
ENSG00000177476	4	313,81,356,144,	0,70216,74209,75072	-11.3	-10.4	10.9
ENSG00000169214	1	658,	0	-1.57	-0.602	7.63
ENSG00000169214	1	270,	0	-1.31	-0.362	6.54
ENSG00000169214	3	275,64,114,	0,2078,11838	-1.57	-0.602	7.63
ENSG00000221888	2	1561,145,	0,3292	-4.15	-3.4	17.4
ENSG00000226191	1	150,	0	-1.57	-0.602	7.63
ENSG00000226191	1	712,	0	-3.17	-2.46	10.9
ENSG00000189181	7	1076,115,59,159,936,138,61,	0,4203,17598,37400,40021,63893,67040	-1.57	-0.602	7.63
ENSG00000175137	1	391,	0	-69.3	-67.9	25.4
ENSG00000175137	2	996,323,	0,1614	-97.9	-96.4	5.97
ENSG00000175137	2	130,81,	0,329	-7.24	-6.39	15.3
ENSG00000171163	1	391,	0	-145	-143	18.2
ENSG00000035115	2	124,200,	0,348	-3.56	-2.83	9.8
ENSG00000283766	1	1560,	0	-16	-15	16.1
ENSG00000171853	2	142,847,	0,7885	-23.5	-22.4	5.06
ENSG00000225234	3	51,353,375,	0,336,5837	-33.5	-32.3	17.4
ENSG00000235078	2	328,292,	0,3277	-5.52	-4.71	8.35
ENSG00000234171	2	162,439,	0,1749	-31.2	-30	5.22
ENSG00000151360	1	60,	0	-2.13	-1.49	5.99
ENSG00000151360	1	509,	0	-2.13	-1.1	9.8
ENSG00000134321	2	240,209,	0,10910	-1.57	-0.602	7.63
ENSG00000272002	1	174,	0	-1.63	-1.02	5.45
ENSG00000272002	1	289,	0	-2.39	-1.73	8.71
ENSG00000229727	7	859,188,226,204,159,1440,127,	0,1621,3590,37957,38458,39346,43624	-1.31	-0.362	6.54
ENSG00000229727	1	749,	0	-4.85	-4.07	12
[truncated: 18,287 more rows]

## Sheet: iTRAQ TMT
log2fc	pvalue	fdr	gene
[truncated: 1,743 more rows]
